# Supplementary material for: Hydro­nium 4-oxo-1,4-dihydro­pyridine-3-sulfonate dihydrate
Source: Acta Crystallogr Sect E Struct Rep Online. 2009 Oct 10;65(Pt 11):o2687. doi: 10.1107/S1600536809040641 (PMC2971452; doi:10.1107/S1600536809040641)
Supplement: Supplementary file 1 [file e-65-o2687-sup1.cif]

##############################################################################
###                                                                        ###
###        Electronic paper (Acta Crystallographica Section E)             ###
###                                                                        ###
##############################################################################
#                                                                            #
# This CIF contains the data in a paper accepted for publication in Acta     #
# Crystallographica Section E. It conforms to the requirements of Notes      #
# for Authors for Section E, and has been peer reviewed under the auspices   #
# of the IUCr Commission on Journals.                                        #
#                                                                            #
# Full details of the Crystallographic Information File format               #
# are given in the paper "The Crystallographic Information File (CIF):       #
# a New Standard Archive File for Crystallography" by S. R. Hall, F. H.      #
# Allen and I. D. Brown [Acta Cryst. (1991), A47, 655-685].                  #
#                                                                            #
# The current version of the core CIF dictionary is obtainable from          #
# ftp://ftp.iucr.org/pub/cif_core.dic. The current version number is 2.4.    #
#                                                                            #
# Software is freely available for graphical display of the structure(s) in  #
# this CIF.  For information consult the CIF home page http://www.iucr.org/  #
# cif/home.html                                                              #
#                                                                            #
# This file may be used for bona fide research purposes within the           #
# scientific community so long as proper attribution is given to the journal # 
# article from which it was obtained.                                        #
#                                                                            #
##############################################################################
                                             
data_global
_audit_creation_method     SHELXL-97
_journal_date_recd_electronic     2009-10-05
_journal_date_accepted     2009-10-06
_journal_name_full     'Acta Crystallographica, Section E'
_journal_year     2009
_journal_volume     65
_journal_issue     11
_journal_page_first     o2687
_journal_page_last     o2687
_journal_paper_category     QO
_journal_coeditor_code     XU2628
_publ_contact_author
;
     Dr. Seik Weng Ng
     Department of Chemistry
     University of Malaya
     50603 Kuala Lumpur
     Malaysia
;
_publ_contact_author_email     seikweng@um.edu.my
_publ_contact_author_fax     '03 7967 4193'
_publ_contact_author_phone     '03 7967 6778'
_publ_section_title
;
Hydronium 4-oxo-1,4-dihydropyridine-3-sulfonate dihydrate
;
loop_
    _publ_author_name
    _publ_author_address
    'Zhu, Zhi-Biao'
;
College of Chemistry and Materials Science
Heilongjiang University
Harbin 150080
People's Republic of China
;
    'Gao, Shan'
;
College of Chemistry and Materials Science
Heilongjiang University
Harbin 150080
People's Republic of China
;
    'Ng, Seik Weng'
;
     Department of Chemistry
     University of Malaya
     50603 Kuala Lumpur
     Malaysia
;
_publ_section_synopsis     .
data_I
_audit_creation_method     SHELXL-97
_chemical_name_systematic
;
Hydronium 4-oxo-1,4-dihydropyridine-3-sulfonate dihydrate
;
_chemical_name_common     ?
_chemical_formula_moiety     'H3 O +, C5 H4 N O4 S -, 2(H2 O)'
_chemical_formula_sum     'C5 H11 N O7 S'
_chemical_formula_iupac     'H3 O +, C5 H4 N O4 S -, 2H2 O'
_chemical_formula_weight     229.21
_chemical_melting_point     ?
_symmetry_cell_setting     Triclinic
_symmetry_space_group_name_H-M     'P -1'
_symmetry_space_group_name_Hall     '-P 1'
loop_
    _symmetry_equiv_pos_as_xyz
    'x, y, z'
    '-x, -y, -z'
_cell_length_a     6.6610(8)
_cell_length_b     7.4179(10)
_cell_length_c     10.0514(11)
_cell_angle_alpha     90.922(4)
_cell_angle_beta     94.543(3)
_cell_angle_gamma     96.226(4)
_cell_volume     492.01(10)
_cell_formula_units_Z     2
_cell_measurement_reflns_used     3881
_cell_measurement_theta_min     3.1
_cell_measurement_theta_max     27.5
_cell_measurement_temperature     293(2)
_exptl_crystal_description     Block
_exptl_crystal_colour     Colorless
_exptl_crystal_size_max     0.25
_exptl_crystal_size_mid     0.22
_exptl_crystal_size_min     0.20
_exptl_crystal_density_diffrn     1.547
_exptl_crystal_density_meas     ?
_exptl_crystal_density_method     'not measured'
_exptl_crystal_F_000     240
_exptl_absorpt_coefficient_mu     0.343
_exptl_absorpt_correction_type     Multi-scan
_exptl_absorpt_process_details     '(ABSCOR; Higashi, 1995)'
_exptl_absorpt_correction_T_min     0.856
_exptl_absorpt_correction_T_max     0.932
_diffrn_ambient_temperature     293(2)
_diffrn_radiation_type     MoK\a
_diffrn_radiation_wavelength     0.71073
_diffrn_radiation_source     'fine-focus sealed tube'
_diffrn_radiation_monochromator     graphite
_diffrn_measurement_device_type     'Rigaku R-AXIS RAPID IP'
_diffrn_measurement_method     \w
_diffrn_detector_area_resol_mean     ?
_diffrn_reflns_number     4711
_diffrn_reflns_av_R_equivalents     0.0224
_diffrn_reflns_av_sigmaI/netI     0.0308
_diffrn_reflns_theta_min     3.09
_diffrn_reflns_theta_max     27.54
_diffrn_reflns_theta_full     27.54
_diffrn_measured_fraction_theta_max     0.985
_diffrn_measured_fraction_theta_full     0.985
_diffrn_reflns_limit_h_min     -8
_diffrn_reflns_limit_h_max     8
_diffrn_reflns_limit_k_min     -9
_diffrn_reflns_limit_k_max     9
_diffrn_reflns_limit_l_min     -13
_diffrn_reflns_limit_l_max     13
_diffrn_standards_number     0
_diffrn_standards_interval_count     0
_diffrn_standards_interval_time     0
_diffrn_standards_decay_%     0
_reflns_number_total     2234
_reflns_number_gt     1719
_reflns_threshold_expression     I>2\s(I)
_refine_ls_structure_factor_coef     Fsqd
_refine_ls_matrix_type     full
_refine_ls_R_factor_all     0.0689
_refine_ls_R_factor_gt     0.0487
_refine_ls_wR_factor_gt     0.1425
_refine_ls_wR_factor_ref     0.1696
_refine_ls_goodness_of_fit_ref     1.064
_refine_ls_restrained_S_all     1.061
_refine_ls_number_reflns     2234
_refine_ls_number_parameters     152
_refine_ls_number_restraints     13
_refine_ls_hydrogen_treatment     mixed
_refine_ls_weighting_scheme     calc
_refine_ls_weighting_details
         'calc w=1/[\s^2^(Fo^2^)+(0.0803P)^2^+0.6366P] where P=(Fo^2^+2Fc^2^)/3'
_atom_sites_solution_hydrogens     geom
_atom_sites_solution_primary     direct
_atom_sites_solution_secondary     difmap
_refine_ls_shift/su_max     0.000
_refine_ls_shift/su_mean     0.000
_refine_diff_density_max     0.654
_refine_diff_density_min     -0.589
_refine_ls_extinction_method     none
_refine_ls_extinction_coef     ?
loop_
    _atom_type_symbol
    _atom_type_description
    _atom_type_scat_dispersion_real
    _atom_type_scat_dispersion_imag
    _atom_type_scat_source
    'C' 'C' 0.0033 0.0016
                         'International Tables Vol C Tables 4.2.6.8 and 6.1.1.4'
    'H' 'H' 0.0000 0.0000
                         'International Tables Vol C Tables 4.2.6.8 and 6.1.1.4'
    'N' 'N' 0.0061 0.0033
                         'International Tables Vol C Tables 4.2.6.8 and 6.1.1.4'
    'O' 'O' 0.0106 0.0060
                         'International Tables Vol C Tables 4.2.6.8 and 6.1.1.4'
    'S' 'S' 0.1246 0.1234
                         'International Tables Vol C Tables 4.2.6.8 and 6.1.1.4'
_computing_data_collection     'RAPID-AUTO (Rigaku, 1998)'
_computing_cell_refinement     'RAPID-AUTO (Rigaku, 1998)'
_computing_data_reduction     'CrystalClear (Rigaku/MSC, 2002)'
_computing_structure_solution     'SHELXS97 (Sheldrick, 2008)'
_computing_structure_refinement     'SHELXL97 (Sheldrick, 2008)'
_computing_molecular_graphics     'X-SEED (Barbour, 2001)'
_computing_publication_material     'publCIF (Westrip, 2009)'
loop_
    _atom_site_type_symbol
    _atom_site_label
    _atom_site_fract_x
    _atom_site_fract_y
    _atom_site_fract_z
    _atom_site_U_iso_or_equiv
    _atom_site_adp_type
    _atom_site_calc_flag
    _atom_site_refinement_flags
    _atom_site_occupancy
    _atom_site_disorder_assembly
    _atom_site_disorder_group
    S S1 0.68686(13) 0.38798(11) 0.16672(8) 0.0280(2) Uani d . 1 . .
    O O1 0.6502(4) 0.2383(4) 0.4423(2) 0.0363(6) Uani d . 1 . .
    O O2 0.5597(4) 0.2165(3) 0.1408(2) 0.0365(6) Uani d . 1 . .
    O O3 0.5787(4) 0.5226(3) 0.2300(2) 0.0350(6) Uani d . 1 . .
    O O4 0.7845(4) 0.4562(4) 0.0509(2) 0.0402(6) Uani d . 1 . .
    O O1W 0.5750(5) 0.0846(4) 0.6825(3) 0.0479(7) Uani d D 1 . .
    H H11 0.605(9) 0.135(5) 0.610(3) 0.072 Uiso d D 1 . .
    H H12 0.523(8) -0.024(3) 0.664(4) 0.072 Uiso d D 1 . .
    O O2W 0.8700(5) 0.1491(5) 0.8890(3) 0.0582(8) Uani d D 1 . .
    H H21 0.783(7) 0.132(7) 0.822(4) 0.087 Uiso d D 1 . .
    H H22 0.855(9) 0.249(5) 0.928(5) 0.087 Uiso d D 1 . .
    O O3W 0.2908(5) 0.1387(4) 0.9010(3) 0.0540(8) Uani d D 1 . .
    H H31 0.310(8) 0.028(2) 0.887(4) 0.081 Uiso d D 1 . .
    H H32 0.350(7) 0.176(5) 0.976(2) 0.081 Uiso d D 1 . .
    H H33 0.338(7) 0.204(5) 0.839(3) 0.081 Uiso d D 1 . .
    N N1 1.2314(5) 0.3608(5) 0.3510(3) 0.0403(7) Uani d D 1 . .
    H H1 1.351(3) 0.385(7) 0.327(5) 0.060 Uiso d D 1 . .
    C C1 1.1944(6) 0.2958(6) 0.4722(4) 0.0405(9) Uani d . 1 . .
    H H1A 1.3022 0.2809 0.5342 0.049 Uiso calc R 1 . .
    C C2 1.0013(5) 0.2520(5) 0.5047(4) 0.0346(8) Uani d . 1 . .
    H H2 0.9795 0.2068 0.5887 0.042 Uiso calc R 1 . .
    C C3 0.8321(5) 0.2734(4) 0.4136(3) 0.0278(6) Uani d . 1 . .
    C C4 0.8828(5) 0.3435(4) 0.2858(3) 0.0264(7) Uani d . 1 . .
    C C5 1.0802(6) 0.3834(5) 0.2586(4) 0.0334(7) Uani d . 1 . .
    H H5 1.1100 0.4267 0.1752 0.040 Uiso calc R 1 . .
loop_
    _atom_site_aniso_label
    _atom_site_aniso_U_11
    _atom_site_aniso_U_22
    _atom_site_aniso_U_33
    _atom_site_aniso_U_12
    _atom_site_aniso_U_13
    _atom_site_aniso_U_23
    S1 0.0305(4) 0.0281(4) 0.0249(4) 0.0000(3) 0.0025(3) 0.0033(3)
    O1 0.0272(12) 0.0504(15) 0.0308(12) -0.0019(11) 0.0066(10) 0.0093(11)
    O2 0.0385(13) 0.0313(13) 0.0367(13) -0.0032(11) -0.0062(11) 0.0012(10)
    O3 0.0367(13) 0.0310(12) 0.0389(13) 0.0080(11) 0.0072(11) 0.0049(10)
    O4 0.0465(16) 0.0461(15) 0.0281(12) -0.0003(13) 0.0082(11) 0.0093(11)
    O1W 0.0621(19) 0.0438(16) 0.0346(14) -0.0083(15) 0.0032(14) 0.0057(11)
    O2W 0.0456(17) 0.066(2) 0.062(2) 0.0103(17) -0.0055(16) -0.0101(16)
    O3W 0.063(2) 0.0457(17) 0.0525(18) 0.0037(15) 0.0025(16) 0.0059(13)
    N1 0.0244(14) 0.0515(19) 0.0452(18) 0.0016(14) 0.0100(14) -0.0040(14)
    C1 0.0287(18) 0.050(2) 0.043(2) 0.0081(16) -0.0009(16) -0.0059(17)
    C2 0.0309(18) 0.043(2) 0.0300(16) 0.0057(15) 0.0013(14) 0.0019(14)
    C3 0.0269(15) 0.0281(15) 0.0274(15) -0.0018(13) 0.0031(13) 0.0003(12)
    C4 0.0233(14) 0.0282(16) 0.0275(15) 0.0017(12) 0.0030(12) -0.0005(12)
    C5 0.0325(17) 0.0332(17) 0.0347(17) 0.0002(15) 0.0087(15) -0.0017(13)
_geom_special_details
;
All e.s.d.'s (except the e.s.d. in the dihedral angle between two l.s. planes)
are estimated using the full covariance matrix. The cell e.s.d.'s are taken
into account individually in the estimation of e.s.d.'s in distances, angles
and torsion angles; correlations between e.s.d.'s in cell parameters are only
used when they are defined by crystal symmetry. An approximate (isotropic)
treatment of cell e.s.d.'s is used for estimating e.s.d.'s involving l.s.
planes.
;
loop_
    _geom_bond_atom_site_label_1
    _geom_bond_atom_site_label_2
    _geom_bond_site_symmetry_2
    _geom_bond_distance
    _geom_bond_publ_flag
    S1 O4 . 1.449(2) ?
    S1 O2 . 1.457(2) ?
    S1 O3 . 1.459(3) ?
    S1 C4 . 1.762(3) ?
    O1 C3 . 1.268(4) ?
    O1W H11 . 0.850(10) ?
    O1W H12 . 0.854(10) ?
    O2W H21 . 0.854(10) ?
    O2W H22 . 0.851(10) ?
    O3W H31 . 0.855(10) ?
    O3W H32 . 0.853(10) ?
    O3W H33 . 0.854(10) ?
    N1 C5 . 1.341(5) ?
    N1 C1 . 1.348(5) ?
    N1 H1 . 0.855(10) ?
    C1 C2 . 1.358(5) ?
    C1 H1A . 0.9300 ?
    C2 C3 . 1.419(5) ?
    C2 H2 . 0.9300 ?
    C3 C4 . 1.445(4) ?
    C4 C5 . 1.367(5) ?
    C5 H5 . 0.9300 ?
loop_
    _geom_angle_atom_site_label_1
    _geom_angle_atom_site_label_2
    _geom_angle_atom_site_label_3
    _geom_angle_site_symmetry_1
    _geom_angle_site_symmetry_3
    _geom_angle
    _geom_angle_publ_flag
    O4 S1 O2 . . 113.46(15) ?
    O4 S1 O3 . . 112.83(16) ?
    O2 S1 O3 . . 111.76(16) ?
    O4 S1 C4 . . 106.31(16) ?
    O2 S1 C4 . . 106.22(15) ?
    O3 S1 C4 . . 105.54(15) ?
    H11 O1W H12 . . 108.9(17) ?
    H21 O2W H22 . . 108.9(17) ?
    H31 O3W H32 . . 109.7(17) ?
    H31 O3W H33 . . 109.4(17) ?
    H32 O3W H33 . . 109.9(17) ?
    C5 N1 C1 . . 121.5(3) ?
    C5 N1 H1 . . 116(3) ?
    C1 N1 H1 . . 122(3) ?
    N1 C1 C2 . . 120.7(4) ?
    N1 C1 H1A . . 119.7 ?
    C2 C1 H1A . . 119.7 ?
    C1 C2 C3 . . 121.7(3) ?
    C1 C2 H2 . . 119.2 ?
    C3 C2 H2 . . 119.2 ?
    O1 C3 C2 . . 123.1(3) ?
    O1 C3 C4 . . 122.2(3) ?
    C2 C3 C4 . . 114.7(3) ?
    C5 C4 C3 . . 120.9(3) ?
    C5 C4 S1 . . 119.7(3) ?
    C3 C4 S1 . . 119.3(2) ?
    N1 C5 C4 . . 120.5(3) ?
    N1 C5 H5 . . 119.7 ?
    C4 C5 H5 . . 119.7 ?
loop_
    _geom_torsion_atom_site_label_1
    _geom_torsion_atom_site_label_2
    _geom_torsion_atom_site_label_3
    _geom_torsion_atom_site_label_4
    _geom_torsion_site_symmetry_1
    _geom_torsion_site_symmetry_2
    _geom_torsion_site_symmetry_3
    _geom_torsion_site_symmetry_4
    _geom_torsion
    _geom_torsion_publ_flag
    C5 N1 C1 C2 . . . . -0.4(6) ?
    N1 C1 C2 C3 . . . . -0.3(6) ?
    C1 C2 C3 O1 . . . . -178.0(4) ?
    C1 C2 C3 C4 . . . . 0.4(5) ?
    O1 C3 C4 C5 . . . . 178.7(3) ?
    C2 C3 C4 C5 . . . . 0.3(5) ?
    O1 C3 C4 S1 . . . . 1.8(5) ?
    C2 C3 C4 S1 . . . . -176.6(2) ?
    O4 S1 C4 C5 . . . . 2.9(3) ?
    O2 S1 C4 C5 . . . . 124.1(3) ?
    O3 S1 C4 C5 . . . . -117.1(3) ?
    O4 S1 C4 C3 . . . . 179.9(3) ?
    O2 S1 C4 C3 . . . . -58.9(3) ?
    O3 S1 C4 C3 . . . . 59.8(3) ?
    C1 N1 C5 C4 . . . . 1.0(6) ?
    C3 C4 C5 N1 . . . . -1.0(5) ?
    S1 C4 C5 N1 . . . . 175.9(3) ?
loop_
    _geom_hbond_atom_site_label_D
    _geom_hbond_atom_site_label_H
    _geom_hbond_atom_site_label_A
    _geom_hbond_site_symmetry_A
    _geom_hbond_distance_DH
    _geom_hbond_distance_HA
    _geom_hbond_distance_DA
    _geom_hbond_angle_DHA
    _geom_hbond_publ_flag
    O1w H11 O1 . 0.850(10)
                         1.900(10)
                                 2.745(4) 175(5) yes
    O1w H12 O2 2_656 0.850(10)
                             2.50(4) 2.983(4) 116(3) yes
    O2w H21 O1w . 0.850(10)
                          1.890(10)
                                  2.741(4) 175(6) yes
    O2w H22 O4 1_556 0.850(10)
                             2.07(2) 2.910(4) 168(6) yes
    O3w H31 O2 2_656 0.860(10)
                             2.12(2) 2.951(4) 165(5) yes
    O3w H32 O2 1_556 0.850(10)
                             2.07(2) 2.898(4) 162(5) yes
    O3w H33 O3 2_666 0.850(10)
                             2.18(2) 2.936(4) 147(4) yes
    N1 H1 O3 1_655 0.860(10)
                           2.05(2) 2.857(4) 156(5) yes
