# Supplementary material for: Hydro­nium 4-oxo-1,4-dihydro­pyridine-3-sulfonate dihydrate
Source: Acta Crystallogr Sect E Struct Rep Online. 2009 Oct 10;65(Pt 11):o2687. doi: 10.1107/S1600536809040641 (PMC2971452; doi:10.1107/S1600536809040641)
Supplement: Supplementary file 2 [file e-65-o2687-Isup2.hkl]

# 
# h,k,l, Fc-squared, Fo-squared, sigma(Fo-squared) and status flag 
# 
data_I
_shelx_title '  P-1' 
_shelx_refln_list_code          4 
_shelx_F_calc_maximum      103.80 
_exptl_crystal_F_000       240.00 
_reflns_d_resolution_high  0.7686 
 
loop_ 
 _symmetry_equiv_pos_as_xyz 
 'x, y, z' 
 '-x, -y, -z' 
 
_cell_length_a     6.6610 
_cell_length_b     7.4179 
_cell_length_c    10.0514 
_cell_angle_alpha  90.922 
_cell_angle_beta   94.543 
_cell_angle_gamma  96.226 
 
_shelx_F_squared_multiplier     1.000 
 
loop_ 
 _refln_index_h 
 _refln_index_k 
 _refln_index_l 
 _refln_F_squared_calc 
 _refln_F_squared_meas 
 _refln_F_squared_sigma 
 _refln_observed_status 
   1   0   0      134.45      120.97      0.80 o 
   2   0   0      513.57      443.34      4.48 o 
   3   0   0       19.78       12.60      0.42 o 
   4   0   0       39.75       47.98      0.75 o 
   5   0   0        1.53        1.70      0.40 o 
   6   0   0        8.31       10.37      1.32 o 
   7   0   0       14.25       16.45      1.17 o 
   8   0   0       24.31       25.53      2.32 o 
  -7   1   0        5.65        4.72      1.01 o 
  -6   1   0       55.41       54.51      1.59 o 
  -5   1   0      113.08      100.86      2.97 o 
  -4   1   0       24.30       27.67      1.12 o 
  -3   1   0      447.49      450.76      4.75 o 
  -2   1   0      677.37      793.42     10.85 o 
  -1   1   0      858.05      890.12     11.45 o 
   1   1   0      194.10      258.57      4.74 o 
   2   1   0       46.45       38.09      0.80 o 
   3   1   0      226.55      217.56      3.07 o 
   4   1   0       19.70       18.26      0.83 o 
   5   1   0       58.99       58.06      1.61 o 
   6   1   0       58.35       54.84      1.28 o 
   7   1   0       34.00       39.14      1.43 o 
   8   1   0       20.79       14.82      1.49 o 
  -8   2   0        8.43       -0.55      0.89 o 
  -7   2   0       30.78       40.13      1.24 o 
  -6   2   0      184.21      191.10      3.63 o 
  -5   2   0       70.82       76.23      1.29 o 
  -4   2   0      537.51      544.46      4.96 o 
  -3   2   0      454.18      428.31      4.70 o 
  -2   2   0      163.01      131.98      1.58 o 
  -1   2   0       44.82       59.74      1.14 o 
   0   2   0      748.68      762.28      7.57 o 
   1   2   0      370.67      341.53      6.72 o 
   2   2   0      108.88       67.00      1.53 o 
   3   2   0      266.03      260.13      2.96 o 
   4   2   0      419.00      415.71      9.07 o 
   5   2   0       42.35       46.80      1.21 o 
   6   2   0        0.01        0.36      0.65 o 
   7   2   0       31.52       36.41      1.98 o 
   8   2   0       11.84        8.03      1.31 o 
  -8   3   0       37.84       -0.22      2.45 o 
  -7   3   0       36.18       43.56      1.33 o 
  -6   3   0       40.40       39.23      1.50 o 
  -5   3   0        5.51        7.58      0.66 o 
  -4   3   0        6.74        6.04      0.88 o 
  -3   3   0      125.82      139.94      1.87 o 
  -2   3   0       42.64       46.34      1.37 o 
  -1   3   0       72.41       68.55      2.08 o 
   0   3   0       54.17       54.57      1.13 o 
   1   3   0      255.25      248.94      3.23 o 
   2   3   0       87.70      105.82      1.98 o 
   3   3   0       33.16       40.02      1.44 o 
   4   3   0      166.08      184.33      4.07 o 
   5   3   0       39.18       36.28      1.53 o 
   6   3   0        0.00        0.12      0.60 o 
   7   3   0        0.46       -0.06      0.72 o 
  -8   4   0       10.50       -0.19      1.12 o 
  -7   4   0        6.33        3.47      0.98 o 
  -6   4   0        6.51        6.34      0.93 o 
  -5   4   0      236.64      236.30      3.76 o 
  -4   4   0        1.04        1.44      1.39 o 
  -3   4   0      217.42      212.25      2.80 o 
  -2   4   0      257.30      229.24      4.13 o 
  -1   4   0       12.78       10.17      0.80 o 
   0   4   0      151.57      134.32      2.07 o 
   1   4   0      131.10      144.61      2.48 o 
   2   4   0      148.84      159.53      2.84 o 
   3   4   0        0.93        1.90      1.02 o 
   4   4   0        9.91        8.79      3.71 o 
   5   4   0      174.14      165.94      2.80 o 
   6   4   0        0.13        1.03      0.84 o 
   7   4   0        8.00        1.60      1.68 o 
  -7   5   0        1.31        0.01      0.85 o 
  -6   5   0        6.56        4.23      0.78 o 
  -5   5   0      157.84      158.22      3.13 o 
  -4   5   0      161.67      163.76      2.92 o 
  -3   5   0      293.96      282.02      3.89 o 
  -2   5   0        0.02        0.93      0.82 o 
  -1   5   0       71.08       69.99      1.64 o 
   0   5   0       46.83       44.49      1.42 o 
   1   5   0       17.49       15.51      1.15 o 
   2   5   0       34.67       36.66      2.35 o 
   3   5   0       36.16       35.90      1.65 o 
   4   5   0        9.84        6.86      1.48 o 
   5   5   0       28.81       31.09      1.53 o 
   6   5   0       38.77       36.85      2.23 o 
  -7   6   0       13.26       -0.06      1.74 o 
  -6   6   0        0.03        0.22      0.79 o 
  -5   6   0        0.52        0.58      1.87 o 
  -4   6   0       46.43       49.91      3.57 o 
  -3   6   0       58.26       56.16      1.99 o 
  -2   6   0      171.06      155.76      3.16 o 
  -1   6   0       11.71        9.29      1.18 o 
   0   6   0       52.71       51.22      2.73 o 
   1   6   0       94.42       95.12      2.36 o 
   2   6   0      175.59      161.03      3.64 o 
   3   6   0       22.61       27.77      1.86 o 
   4   6   0       20.09       22.45      2.21 o 
   5   6   0        2.93        1.40      1.19 o 
   6   6   0       61.29       63.81      2.51 o 
  -6   7   0        0.91        5.09      2.92 o 
  -4   7   0       17.07       17.30      2.98 o 
  -3   7   0        5.33        5.82      2.59 o 
  -2   7   0      204.92      205.25      6.65 o 
  -1   7   0      138.78      140.28      5.67 o 
   0   7   0       30.07       27.09      1.72 o 
   1   7   0        1.33        0.85      1.11 o 
   2   7   0       30.27       30.43      1.94 o 
   3   7   0        1.31        2.80      1.40 o 
   4   7   0       15.44       13.92      7.94 o 
   5   7   0       10.93       10.50      1.78 o 
  -5   8   0        2.26        1.12      1.19 o 
  -4   8   0        6.23        5.81      4.89 o 
  -3   8   0       56.40       57.80      2.65 o 
  -2   8   0        0.52        0.84      1.83 o 
  -1   8   0        2.42        1.54      2.08 o 
   0   8   0      113.13      116.98      3.75 o 
   1   8   0        0.31        0.18      1.31 o 
   2   8   0       13.15       16.85      2.03 o 
   3   8   0        6.42        7.46      1.92 o 
  -3   9   0        4.27        3.34      2.79 o 
  -2   9   0        0.10       -0.33      1.35 o 
  -1   9   0        0.00        0.12      1.21 o 
   0   9   0       26.07       29.36      2.37 o 
   1   9   0        0.08        0.21      1.32 o 
   2   9   0       30.73       33.58      3.30 o 
  -2  -9   1        4.85        2.75      1.84 o 
  -1  -9   1       13.63        4.85      6.19 o 
   0  -9   1        0.01        0.28      1.51 o 
   1  -9   1        0.23       -1.12      2.06 o 
   2  -9   1        9.45       11.57      3.06 o 
   3  -9   1        0.30        0.83      1.35 o 
  -3  -8   1       28.91       31.72      2.98 o 
  -2  -8   1        0.51       -0.49      1.49 o 
  -1  -8   1       55.30       55.05      2.53 o 
   0  -8   1       13.69       16.09      9.93 o 
   1  -8   1        0.99        0.61      1.16 o 
   2  -8   1       38.01       39.23      2.15 o 
   3  -8   1        3.32        1.59      1.61 o 
   4  -8   1        9.57        5.44      4.75 o 
   5  -8   1        5.84        6.27      2.28 o 
  -5  -7   1        1.48        0.46      1.26 o 
  -4  -7   1        6.82        8.34      2.47 o 
  -3  -7   1        0.62        0.51      1.18 o 
  -2  -7   1        7.54        9.29      2.45 o 
  -1  -7   1       16.99       15.42      1.98 o 
   0  -7   1       88.86       84.67      2.50 o 
   1  -7   1        5.56        5.30      1.53 o 
   2  -7   1        0.08        0.76      1.19 o 
   3  -7   1       50.87       49.88      2.32 o 
   4  -7   1       25.59       28.60      1.99 o 
   5  -7   1        5.73        0.03      1.19 o 
   6  -7   1        5.93       -0.03      1.93 o 
  -6  -6   1        3.94        3.32      1.75 o 
  -5  -6   1       18.33       19.37      1.53 o 
  -4  -6   1       17.13       20.83      2.52 o 
  -3  -6   1        1.45        0.80      1.04 o 
  -2  -6   1       30.07       28.34      2.03 o 
  -1  -6   1        0.19        0.67      0.93 o 
   0  -6   1      657.09      637.05      8.78 o 
   1  -6   1       75.95       72.81      2.01 o 
   2  -6   1       38.63       36.83      1.90 o 
   3  -6   1      135.08      130.89      3.30 o 
   4  -6   1       75.66       74.81      3.00 o 
   5  -6   1        1.44        1.28      2.23 o 
   6  -6   1       14.52       15.99      1.39 o 
   7  -6   1        1.45        1.87      1.33 o 
  -6  -5   1       50.25       44.44      1.78 o 
  -5  -5   1       37.57       34.85      1.69 o 
  -4  -5   1       42.42       44.39      1.76 o 
  -3  -5   1        7.20        5.02      1.12 o 
  -2  -5   1       75.64       78.89      2.01 o 
  -1  -5   1       86.98       87.80      2.83 o 
   0  -5   1       29.21       31.54      1.80 o 
   1  -5   1       34.64       36.66      1.73 o 
   2  -5   1      181.15      181.89      3.29 o 
   3  -5   1        5.11        7.92      1.14 o 
   4  -5   1      106.06      104.40      4.33 o 
   5  -5   1       28.49       29.05      3.15 o 
   6  -5   1        1.71        2.20      0.74 o 
   7  -5   1       31.07       32.66      1.68 o 
  -7  -4   1        1.56        0.76      0.92 o 
  -6  -4   1      101.37      106.87      2.67 o 
  -5  -4   1        4.35        2.69      1.07 o 
  -4  -4   1      252.30      233.40      3.18 o 
  -3  -4   1      670.74      668.78      8.15 o 
  -2  -4   1        0.03        0.66      0.65 o 
  -1  -4   1        0.58        0.58      0.60 o 
   0  -4   1      525.43      519.87      5.99 o 
   1  -4   1       92.47       98.05      1.97 o 
   2  -4   1       91.90       76.49      1.52 o 
   3  -4   1        0.12        0.73      0.74 o 
   4  -4   1      363.71      359.86      6.56 o 
   5  -4   1      107.46      119.25      2.46 o 
   6  -4   1       38.89       38.57      1.30 o 
   7  -4   1       25.36       30.95      1.36 o 
   8  -4   1        9.58        9.41      1.89 o 
  -7  -3   1        1.84        2.05      0.90 o 
  -6  -3   1       93.61       87.27      2.26 o 
  -5  -3   1       96.71       92.06      2.15 o 
  -4  -3   1        0.82        0.23      0.53 o 
  -3  -3   1      202.84      209.73      2.38 o 
  -2  -3   1      150.23      169.56      2.54 o 
  -1  -3   1      532.72      519.37     11.65 o 
   0  -3   1     1000.40     1076.91     14.69 o 
   1  -3   1       40.90       43.18      1.22 o 
   2  -3   1       32.05       29.40      1.03 o 
   3  -3   1      591.51      647.64     10.17 o 
   4  -3   1       79.48       90.70      3.80 o 
   5  -3   1      209.75      213.12      2.48 o 
   6  -3   1        0.46        0.35      0.67 o 
   7  -3   1        5.76        5.09      1.48 o 
   8  -3   1       23.18       10.40      5.22 o 
  -8  -2   1        9.88        9.54      3.28 o 
  -7  -2   1       26.74       31.56      1.44 o 
  -6  -2   1        7.31        7.94      0.94 o 
  -5  -2   1      146.56      142.70      2.34 o 
  -4  -2   1        5.74        4.97      1.54 o 
  -3  -2   1      231.50      253.85      2.53 o 
  -2  -2   1      333.72      284.10      3.17 o 
  -1  -2   1      272.30      275.04      3.22 o 
   0  -2   1     1249.26     1145.91     11.58 o 
   1  -2   1      854.49      702.12      8.59 o 
   2  -2   1      101.01      101.70      1.59 o 
   3  -2   1      385.46      357.11      5.00 o 
   4  -2   1      123.47      123.71      1.85 o 
   5  -2   1      381.81      370.82      4.46 o 
   6  -2   1       45.50       38.26      1.23 o 
   7  -2   1        0.76        0.64      0.70 o 
   8  -2   1       29.48        3.90      2.26 o 
  -8  -1   1        2.32       -0.26      1.06 o 
  -7  -1   1        7.54        7.02      0.98 o 
  -6  -1   1       35.17       31.74      1.14 o 
  -5  -1   1        8.06        5.66      0.72 o 
  -4  -1   1      404.70      408.03      3.96 o 
  -3  -1   1       21.95       12.42      0.47 o 
  -2  -1   1      110.26      123.37      1.45 o 
  -1  -1   1     1020.22     1083.44     10.35 o 
   0  -1   1     1064.62      975.95      9.11 o 
   1  -1   1      202.62      238.81      2.41 o 
   2  -1   1        6.72        1.22      0.31 o 
   3  -1   1       71.71       70.25      1.02 o 
   4  -1   1       65.74       65.19      2.69 o 
   5  -1   1       44.14       47.54      1.42 o 
   6  -1   1       51.86       48.85      1.87 o 
   7  -1   1       14.41       16.87      1.85 o 
   8  -1   1       20.83       -1.79      1.79 o 
  -8   0   1       27.56       23.37      2.12 o 
  -7   0   1        7.92        9.49      1.04 o 
  -6   0   1       19.65       26.22      1.03 o 
  -5   0   1       34.12       26.83      0.84 o 
  -4   0   1       35.81       33.67      0.65 o 
  -3   0   1        0.86        2.31      0.32 o 
  -2   0   1      247.16      250.69      1.79 o 
  -1   0   1     1280.69     1272.26     12.18 o 
   1   0   1      142.96      157.87      1.48 o 
   2   0   1     1533.98     1502.51     11.41 o 
   3   0   1       10.65       10.96      0.37 o 
   4   0   1       87.61       85.40      1.26 o 
   5   0   1      232.57      247.20      5.19 o 
   6   0   1      107.67      106.62      2.28 o 
   7   0   1       81.66      100.20      3.46 o 
  -8   1   1       76.86       51.26      6.49 o 
  -7   1   1       12.72       18.35      1.35 o 
  -6   1   1       45.31       48.44      1.51 o 
  -5   1   1       22.84       22.19      0.94 o 
  -4   1   1       26.94       34.13      0.79 o 
  -3   1   1       61.04       57.27      1.02 o 
  -2   1   1      367.94      321.14      2.46 o 
  -1   1   1      407.98      475.46      7.54 o 
   0   1   1     1735.40     2083.02     28.94 o 
   1   1   1       13.84        9.78      0.58 o 
   2   1   1     1013.68     1086.74     11.39 o 
   3   1   1      288.46      306.48      2.90 o 
   4   1   1       39.79       45.29      1.02 o 
   5   1   1      113.51      117.73      2.07 o 
   6   1   1        0.48        1.34      0.60 o 
   7   1   1        0.22       -0.08      0.66 o 
   8   1   1        4.63        3.06      1.35 o 
  -8   2   1       25.70       17.05      1.51 o 
  -7   2   1        4.30        6.78      0.86 o 
  -6   2   1       56.69       53.79      1.50 o 
  -5   2   1       10.15       12.96      0.66 o 
  -4   2   1       25.38       22.97      0.63 o 
  -3   2   1        0.17       -0.01      0.40 o 
  -2   2   1     2120.84     1970.49     67.99 o 
  -1   2   1     1840.36     1899.16     19.35 o 
   0   2   1    10774.85    11069.63    143.23 o 
   1   2   1       30.09       13.39      0.68 o 
   2   2   1      167.47      181.78      2.32 o 
   3   2   1      284.15      259.74      3.30 o 
   4   2   1       62.02       56.23      1.40 o 
   5   2   1       23.52       20.82      1.51 o 
   6   2   1       50.04       53.44      1.55 o 
   7   2   1       17.50       20.71      1.41 o 
   8   2   1        3.33        0.12      1.02 o 
  -8   3   1        3.56        3.77      0.88 o 
  -7   3   1        2.24        2.42      0.91 o 
  -6   3   1        8.17        6.50      0.71 o 
  -5   3   1      420.21      415.13      4.18 o 
  -4   3   1      465.55      462.93      5.38 o 
  -3   3   1       81.01       99.56      1.51 o 
  -2   3   1      104.49       96.62      3.19 o 
  -1   3   1      820.54      878.44      9.16 o 
   0   3   1      783.30      775.62      8.10 o 
   1   3   1       38.10       42.06      1.26 o 
   2   3   1      703.68      676.62      7.59 o 
   3   3   1       28.10       28.44      1.37 o 
   4   3   1      110.70      118.49      1.84 o 
   5   3   1       72.56       68.10      1.50 o 
   6   3   1       14.17       12.76      1.15 o 
   7   3   1       26.01       26.20      1.51 o 
  -8   4   1        6.12       -1.76      1.76 o 
  -7   4   1        1.44        0.50      0.92 o 
  -6   4   1      195.01      200.03      2.48 o 
  -5   4   1        5.15        6.27      1.18 o 
  -4   4   1      248.69      242.64      4.40 o 
  -3   4   1      217.83      184.24      2.86 o 
  -2   4   1       30.34       31.54      1.72 o 
  -1   4   1       69.58       77.31      2.33 o 
   0   4   1      254.52      233.65      3.02 o 
   1   4   1      206.40      230.38      3.12 o 
   2   4   1       90.38       76.70      2.01 o 
   3   4   1        3.86        7.02      1.24 o 
   4   4   1       73.68       77.95      2.63 o 
   5   4   1       58.04       64.90      4.45 o 
   6   4   1        0.44        0.37      0.74 o 
   7   4   1       22.99       30.51      1.60 o 
  -7   5   1        3.59        1.89      2.43 o 
  -6   5   1        8.55       10.48      0.85 o 
  -5   5   1       11.82       16.31      3.69 o 
  -4   5   1       16.19       16.41      2.30 o 
  -3   5   1       52.16       50.03      1.54 o 
  -2   5   1       75.44       70.17      1.76 o 
  -1   5   1       47.48       41.83      1.55 o 
   0   5   1      276.56      291.99      6.30 o 
   1   5   1        0.31       -0.02      0.55 o 
   2   5   1       92.77       91.64      3.55 o 
   3   5   1        6.63        8.46      1.23 o 
   4   5   1        6.06        2.98      1.44 o 
   5   5   1        0.04       -0.42      0.88 o 
   6   5   1        9.48       11.12      1.48 o 
  -7   6   1        0.19        0.04      1.52 o 
  -6   6   1       38.67       40.50      1.71 o 
  -5   6   1       14.28       16.38      2.60 o 
  -4   6   1        6.02        3.96      1.37 o 
  -3   6   1       86.21       89.11      2.24 o 
  -2   6   1       72.69       74.59      2.13 o 
  -1   6   1       32.45       31.15      1.72 o 
   0   6   1      205.14      208.91      4.46 o 
   1   6   1       47.65       49.39      1.81 o 
   2   6   1        0.15       -0.97      1.24 o 
   3   6   1        0.77        0.19      1.36 o 
   4   6   1        9.48        6.43      3.14 o 
   5   6   1       72.97       72.55      2.44 o 
   6   6   1        1.38        1.63      2.95 o 
  -6   7   1       20.53       13.31      3.18 o 
  -5   7   1       28.24       35.17      2.41 o 
  -4   7   1       15.21       17.87      1.32 o 
  -3   7   1      103.53      100.95      2.64 o 
  -2   7   1       53.34       57.12      2.25 o 
  -1   7   1        3.52        3.21      1.13 o 
   0   7   1      117.07      118.04      2.84 o 
   1   7   1        4.70        4.05      1.28 o 
   2   7   1        0.41        1.99      1.55 o 
   3   7   1       16.35       18.36      2.27 o 
   4   7   1       17.15       21.79      2.57 o 
   5   7   1       11.02       12.48      1.68 o 
  -5   8   1        0.19        1.37      1.25 o 
  -4   8   1       22.89       23.58      3.61 o 
  -3   8   1        3.11        3.13      1.21 o 
  -2   8   1       19.43       18.15      2.69 o 
  -1   8   1       10.30        5.15      2.63 o 
   0   8   1        4.30        1.43      1.84 o 
   1   8   1       20.05       22.74      2.01 o 
   2   8   1       44.34       45.68      2.53 o 
   3   8   1        4.07        3.93      2.12 o 
  -3   9   1       32.51       32.00      2.51 o 
  -2   9   1        6.91        4.00      3.78 o 
  -1   9   1        6.63        3.50      3.41 o 
   0   9   1        1.18        0.88      1.42 o 
   1   9   1        8.31        5.70      5.08 o 
   2   9   1       25.70       29.44      3.87 o 
  -2  -9   2       25.86       25.85      3.60 o 
  -1  -9   2       14.52       10.80      8.34 o 
   0  -9   2        0.97        1.92      1.66 o 
   1  -9   2       19.01       19.63      2.23 o 
   2  -9   2        8.11        8.79      1.95 o 
   3  -9   2       10.90        8.80      4.32 o 
  -3  -8   2       72.74       77.01      3.68 o 
  -2  -8   2       32.04       33.74      2.88 o 
  -1  -8   2       23.08       23.36      2.14 o 
   0  -8   2       18.12       17.97      1.92 o 
   1  -8   2       36.47       42.22      2.78 o 
   2  -8   2       38.93       38.92      2.25 o 
   3  -8   2        0.01       -0.35      1.37 o 
   4  -8   2       45.97       50.14      2.94 o 
   5  -8   2        0.11        0.50      2.84 o 
  -5  -7   2       34.25       35.31      2.29 o 
  -4  -7   2       14.61       11.62      4.22 o 
  -3  -7   2       33.23       34.40      2.58 o 
  -2  -7   2       22.70       24.47      1.92 o 
  -1  -7   2       69.24       66.52      2.85 o 
   0  -7   2       11.98       11.03      1.54 o 
   1  -7   2        6.03        4.77      1.33 o 
   2  -7   2       40.52       38.09      1.93 o 
   3  -7   2       52.96       54.44      4.35 o 
   4  -7   2       11.69       13.27      1.89 o 
   5  -7   2        5.36        0.00      1.06 o 
   6  -7   2        0.00       -0.09      1.35 o 
  -6  -6   2        2.24        0.79      1.27 o 
  -5  -6   2       20.23       22.60      1.78 o 
  -4  -6   2       17.33       20.83      2.53 o 
  -3  -6   2       48.71       47.34      2.23 o 
  -2  -6   2        4.13        6.62      1.55 o 
  -1  -6   2       85.78       78.80      2.26 o 
   0  -6   2       93.95       94.07      2.77 o 
   1  -6   2       19.38       18.85      1.48 o 
   2  -6   2       51.90       50.65      2.17 o 
   3  -6   2        2.69        2.37      1.03 o 
   4  -6   2       13.18       16.26      1.99 o 
   5  -6   2       45.10       55.56      4.36 o 
   6  -6   2        9.03       10.77      6.73 o 
   7  -6   2        7.89        5.57      4.50 o 
  -6  -5   2       14.55       10.42      3.69 o 
  -5  -5   2       11.16       12.66      1.20 o 
  -4  -5   2       51.45       53.60      1.62 o 
  -3  -5   2       26.05       25.67      1.73 o 
  -2  -5   2       43.81       45.46      1.69 o 
  -1  -5   2        2.32        2.52      0.94 o 
   0  -5   2        4.28        5.74      1.24 o 
   1  -5   2       14.08       14.50      1.36 o 
   2  -5   2       23.89       24.33      1.53 o 
   3  -5   2       74.54       73.71      3.10 o 
   4  -5   2       24.72       29.52      3.23 o 
   5  -5   2       19.46       17.28      1.96 o 
   6  -5   2       84.64       82.73      1.88 o 
   7  -5   2       22.99       27.36      2.50 o 
  -7  -4   2       15.83       15.33      1.69 o 
  -6  -4   2        0.01        0.40      0.76 o 
  -5  -4   2       51.17       51.73      4.24 o 
  -4  -4   2      140.09      136.14      2.26 o 
  -3  -4   2       18.96       17.87      1.35 o 
  -2  -4   2      179.63      158.14      2.53 o 
  -1  -4   2      206.58      192.29      2.75 o 
   0  -4   2      229.80      225.39      3.37 o 
   1  -4   2        0.49        0.33      0.56 o 
   2  -4   2      158.45      144.92      2.30 o 
   3  -4   2      450.47      418.07      5.22 o 
   4  -4   2      358.26      346.29      7.76 o 
   5  -4   2        0.87        0.22      0.58 o 
   6  -4   2       33.15       38.27      1.28 o 
   7  -4   2       39.34       40.88      1.44 o 
  -7  -3   2        5.42        3.84      1.59 o 
  -6  -3   2       74.71       65.16      1.60 o 
  -5  -3   2      155.14      162.08     19.74 o 
  -4  -3   2      354.36      346.13      4.00 o 
  -3  -3   2       52.60       66.18      1.47 o 
  -2  -3   2       45.34       46.82      1.13 o 
  -1  -3   2      382.33      396.17     10.84 o 
   0  -3   2       33.11       41.93      1.08 o 
   1  -3   2       25.69       28.57      1.42 o 
   2  -3   2      109.11      139.18      2.93 o 
   3  -3   2        0.18        0.35      0.75 o 
   4  -3   2      105.66      110.65      1.76 o 
   5  -3   2       20.35       19.65      0.95 o 
   6  -3   2        5.36        6.34      0.81 o 
   7  -3   2       13.57       12.89      1.23 o 
   8  -3   2       27.64       26.51      2.63 o 
  -8  -2   2       16.84       23.95      1.70 o 
  -7  -2   2        5.07        5.29      0.99 o 
  -6  -2   2      219.15      209.87      2.73 o 
  -5  -2   2       40.39       45.97      1.56 o 
  -4  -2   2      113.32      113.89      1.80 o 
  -3  -2   2      631.89      623.07      5.81 o 
  -2  -2   2       78.66       64.93      1.01 o 
  -1  -2   2      118.80      122.12      1.63 o 
   0  -2   2     2545.37     2337.94     24.85 o 
   1  -2   2      311.27      287.96      3.21 o 
   2  -2   2      131.44      107.90      2.30 o 
   3  -2   2      286.52      285.15      4.93 o 
   4  -2   2       38.23       40.65      0.85 o 
   5  -2   2       67.52       73.38      1.61 o 
   6  -2   2       31.62       38.30      1.08 o 
   7  -2   2       35.92       39.91      1.24 o 
   8  -2   2       17.66       21.37      1.73 o 
  -8  -1   2       60.35       67.04      3.28 o 
  -7  -1   2       32.76       30.79      1.27 o 
  -6  -1   2        6.27        7.60      0.84 o 
  -5  -1   2      147.90      135.87      2.53 o 
  -4  -1   2       84.13       88.32      2.16 o 
  -3  -1   2       92.97       77.47      0.91 o 
  -2  -1   2      703.35      640.12      5.94 o 
  -1  -1   2       69.11       71.03      0.83 o 
   0  -1   2        5.69        7.65      0.49 o 
   1  -1   2     1181.62     1360.76     19.52 o 
   2  -1   2      174.40      241.01      3.01 o 
   3  -1   2      466.73      561.53      5.86 o 
   4  -1   2       37.33       35.87      1.05 o 
   5  -1   2       20.51       24.14      1.19 o 
   6  -1   2       24.86       28.33      2.01 o 
   7  -1   2       15.12       17.94      2.07 o 
   8  -1   2       21.39        5.44      2.10 o 
  -7   0   2       53.39       62.26      2.14 o 
  -6   0   2      122.20      123.27      1.93 o 
  -5   0   2        8.39        7.91      0.80 o 
  -4   0   2       66.13       70.24      0.94 o 
  -3   0   2      122.45      114.62      1.07 o 
  -2   0   2      397.17      334.11      2.64 o 
  -1   0   2      192.79      156.44      1.50 o 
   0   0   2       72.64       84.32      0.94 o 
   1   0   2     2443.42     2539.43     26.69 o 
   2   0   2     2358.17     2453.67     34.08 o 
   3   0   2      107.25       94.44      1.42 o 
   4   0   2       86.78       80.92      1.14 o 
   5   0   2      415.81      379.45      4.74 o 
   6   0   2       19.18       17.94      0.99 o 
   7   0   2        1.08        1.85      2.44 o 
   8   0   2        8.42        0.94      2.68 o 
  -8   1   2       10.72        2.52      0.94 o 
  -7   1   2       10.50       14.25      1.89 o 
  -6   1   2       21.54       19.94      1.82 o 
  -5   1   2       48.25       47.31      1.04 o 
  -4   1   2       89.07       92.18      1.13 o 
  -3   1   2      131.94      161.28      1.57 o 
  -2   1   2      125.30      100.21      1.86 o 
  -1   1   2     1591.84     1797.16     21.32 o 
   0   1   2     1497.10     1602.15     15.90 o 
   1   1   2        0.23        0.22      0.35 o 
   2   1   2      213.92      202.47      2.46 o 
   3   1   2      136.87      120.84      1.55 o 
   4   1   2      209.09      218.50      2.42 o 
   5   1   2        9.93       10.47      1.34 o 
   6   1   2       18.49       18.23      1.09 o 
   7   1   2       18.03       17.66      1.16 o 
   8   1   2       12.51       14.97      2.54 o 
  -8   2   2       17.49        3.14      1.75 o 
  -7   2   2        6.55        6.31      1.10 o 
  -6   2   2       48.54       55.59      1.37 o 
  -5   2   2       13.58       14.09      0.51 o 
  -4   2   2       53.38       58.75      0.92 o 
  -3   2   2      111.97       98.48      1.56 o 
  -2   2   2      715.99      727.98      6.65 o 
  -1   2   2       21.82       13.99      0.42 o 
   0   2   2      260.52      322.46      3.33 o 
   1   2   2      429.51      498.50      8.49 o 
   2   2   2      364.56      343.97      4.00 o 
   3   2   2        3.22        2.21      0.69 o 
   4   2   2       87.39       86.06      1.54 o 
   5   2   2      715.59      735.05      7.54 o 
   6   2   2        1.53        2.41      0.74 o 
   7   2   2       13.15       18.73      2.48 o 
  -8   3   2       21.39       22.70      2.39 o 
  -7   3   2       13.15       15.88      1.08 o 
  -6   3   2      109.92      114.51      1.72 o 
  -5   3   2       51.21       49.65      1.11 o 
  -4   3   2       63.53       55.58      2.11 o 
  -3   3   2       57.94       50.98      0.81 o 
  -2   3   2        0.37        3.46      0.37 o 
  -1   3   2       28.28       37.89      0.79 o 
   0   3   2      696.10      716.41      7.75 o 
   1   3   2       15.02       17.36      0.98 o 
   2   3   2      868.09      837.58     10.27 o 
   3   3   2      177.78      180.20      2.81 o 
   4   3   2       13.40       15.49      0.87 o 
   5   3   2      105.08      114.87      1.96 o 
   6   3   2       11.41       10.04      0.99 o 
   7   3   2        0.14        0.40      0.80 o 
  -8   4   2       13.22        7.79      3.30 o 
  -7   4   2        0.54        0.09      0.57 o 
  -6   4   2       38.57       30.45      1.46 o 
  -5   4   2       14.03       10.21      2.38 o 
  -4   4   2      104.64      112.23      2.33 o 
  -3   4   2        6.26        6.09      0.54 o 
  -2   4   2      332.85      314.55      3.78 o 
  -1   4   2     1014.49      999.55     14.55 o 
   0   4   2      949.71      984.37     11.18 o 
   1   4   2      194.92      186.70      3.34 o 
   2   4   2        0.09        0.67      0.84 o 
   3   4   2       63.89       62.28      1.81 o 
   4   4   2       40.27       33.79      2.42 o 
   5   4   2        0.00        0.67      0.80 o 
   6   4   2       16.11       18.95      1.39 o 
   7   4   2       10.56       11.78      1.44 o 
  -6   5   2       33.50       29.21      1.13 o 
  -5   5   2       43.84       50.49      1.85 o 
  -4   5   2       88.63       90.41      1.62 o 
  -3   5   2       35.37       39.58      1.28 o 
  -2   5   2      179.15      164.37      4.77 o 
  -1   5   2      529.61      525.74      9.58 o 
   0   5   2      256.35      251.12      3.91 o 
   1   5   2       60.78       56.20      1.73 o 
   2   5   2        1.70        1.76      0.93 o 
   3   5   2        1.51        1.44      0.99 o 
   4   5   2        1.39        1.53      1.37 o 
   5   5   2        2.74        2.12      1.05 o 
   6   5   2        5.81        6.95      1.24 o 
  -6   6   2       81.40       79.57      2.60 o 
  -5   6   2        0.18        0.86      0.96 o 
  -4   6   2        9.72       10.34      0.89 o 
  -3   6   2        0.10       -0.03      0.50 o 
  -2   6   2       22.25       21.88      1.82 o 
  -1   6   2       45.86       47.82      2.40 o 
   0   6   2      248.21      240.11      4.91 o 
   1   6   2        9.68       10.73      1.31 o 
   2   6   2       24.05       25.35      1.96 o 
   3   6   2       22.19       21.70      2.06 o 
   4   6   2        1.21       22.28      3.03 o 
   5   6   2        5.45        7.09      1.30 o 
  -6   7   2        0.67        0.69      1.18 o 
  -5   7   2       11.58       15.89      1.44 o 
  -4   7   2       15.40       17.50      1.46 o 
  -3   7   2       33.01       35.26      1.52 o 
  -2   7   2        7.48        7.67      1.14 o 
  -1   7   2        5.81        6.58      1.21 o 
   0   7   2      247.28      254.25      4.86 o 
   1   7   2        9.76        7.38      1.39 o 
   2   7   2       35.79       39.94      3.26 o 
   3   7   2        3.28        2.84      1.47 o 
   4   7   2        2.79        5.95      2.16 o 
  -5   8   2       16.03       12.98      1.93 o 
  -4   8   2       11.66       20.51      1.81 o 
  -3   8   2       14.09       14.17      1.45 o 
  -2   8   2       11.02       12.26      1.43 o 
  -1   8   2        0.10        0.22      1.14 o 
   0   8   2        4.75        1.71      2.26 o 
   1   8   2        2.28        1.54      2.02 o 
   2   8   2       20.56       23.40      2.60 o 
   3   8   2       13.32       14.25      2.16 o 
  -3   9   2        0.05       -0.30      1.69 o 
  -2   9   2        7.33        5.26      4.43 o 
  -1   9   2        1.83        1.38      1.34 o 
   0   9   2       40.37       47.41      2.59 o 
   1   9   2        6.50        5.39      4.84 o 
  -1  -9   3        3.31        2.26      2.09 o 
   0  -9   3       32.44       30.66      3.11 o 
   1  -9   3        1.32        1.36      1.92 o 
   2  -9   3       36.70       35.03      2.60 o 
   3  -9   3        3.41        5.10      2.21 o 
  -3  -8   3       43.91       43.40      3.16 o 
  -2  -8   3        4.34        4.89      1.76 o 
  -1  -8   3        0.21        0.06      1.22 o 
   0  -8   3      129.38      137.58      4.75 o 
   1  -8   3       84.74       90.60      3.08 o 
   2  -8   3        0.01        0.83      1.61 o 
   3  -8   3       36.58       40.77      2.39 o 
   4  -8   3       26.14       23.65      5.48 o 
  -5  -7   3        2.48        1.07      1.46 o 
  -4  -7   3       57.30       56.97      2.45 o 
  -3  -7   3        0.60        0.55      1.19 o 
  -2  -7   3       12.54       12.34      2.03 o 
  -1  -7   3       10.32       11.70      1.96 o 
   0  -7   3        0.97        1.17      1.38 o 
   1  -7   3       80.31       79.93      2.71 o 
   2  -7   3       40.88       40.29      2.07 o 
   3  -7   3        5.28        5.05      1.40 o 
   4  -7   3       65.85       73.04      2.61 o 
   5  -7   3        4.78       -0.01      1.98 o 
   6  -7   3        0.09       -0.06      1.45 o 
  -6  -6   3       21.46       25.42      3.21 o 
  -5  -6   3       35.02       40.36      1.94 o 
  -4  -6   3       10.09       11.49      4.58 o 
  -3  -6   3      225.67      222.35      4.53 o 
  -2  -6   3       16.48       16.22      1.51 o 
  -1  -6   3       67.81       60.38      2.10 o 
   0  -6   3        4.65        5.00      1.49 o 
   1  -6   3       33.61       31.85      1.73 o 
   2  -6   3      103.64       95.49      2.46 o 
   3  -6   3        0.61        0.83      1.16 o 
   4  -6   3      164.66      164.81      4.79 o 
   5  -6   3        5.61        0.03      1.25 o 
   6  -6   3        7.02       -0.04      1.28 o 
  -6  -5   3        2.46        1.48      1.29 o 
  -5  -5   3       20.62       19.52      1.53 o 
  -4  -5   3       14.04       13.74      1.16 o 
  -3  -5   3      275.54      274.75      4.24 o 
  -2  -5   3        0.19        1.62      1.13 o 
  -1  -5   3      163.07      160.25      5.59 o 
   0  -5   3       59.73       60.47      2.07 o 
   1  -5   3        4.90        6.31      1.30 o 
   2  -5   3        8.34        7.04      1.32 o 
   3  -5   3        0.15       -0.04      0.89 o 
   4  -5   3       14.43       13.75      1.92 o 
   5  -5   3       31.69       31.40      2.39 o 
   6  -5   3        9.08        8.95      1.42 o 
   7  -5   3        7.71        8.60      2.21 o 
  -7  -4   3        5.11        1.91      1.50 o 
  -6  -4   3        5.58        2.62      1.43 o 
  -5  -4   3       32.68       37.00      1.52 o 
  -4  -4   3       16.84       22.22      1.38 o 
  -3  -4   3      168.92      156.13      2.21 o 
  -2  -4   3      442.14      422.73      5.29 o 
  -1  -4   3       34.82       31.63      1.46 o 
   0  -4   3       34.07       51.42      7.90 o 
   1  -4   3        2.40        2.63      0.77 o 
   2  -4   3       17.27       16.98      1.09 o 
   3  -4   3        0.03        2.21      1.26 o 
   4  -4   3       46.25       49.23      2.41 o 
   5  -4   3      205.91      194.81      6.08 o 
   6  -4   3       81.42       97.24      1.96 o 
   7  -4   3        0.57        0.07      1.01 o 
  -7  -3   3        5.98        2.91      1.31 o 
  -6  -3   3       24.74       25.15      1.55 o 
  -5  -3   3       94.74       94.29      1.85 o 
  -4  -3   3      242.49      247.14      3.12 o 
  -3  -3   3       36.47       35.83      2.28 o 
  -2  -3   3       17.41       19.48      0.82 o 
  -1  -3   3        3.49        4.05      0.81 o 
   0  -3   3       56.14       52.19      1.78 o 
   1  -3   3        2.97        3.44      0.67 o 
   2  -3   3      171.56      147.09      2.22 o 
   3  -3   3       92.37       85.74      2.49 o 
   4  -3   3      182.87      191.90      2.75 o 
   5  -3   3        0.33        0.28      0.42 o 
   6  -3   3       91.91       90.24      2.28 o 
   7  -3   3       23.69       23.50      2.05 o 
   8  -3   3       36.80       32.25      4.09 o 
  -8  -2   3        6.64        0.82      1.05 o 
  -7  -2   3       20.59       16.70      9.35 o 
  -6  -2   3       17.83       22.46      1.23 o 
  -5  -2   3        1.39        1.58      1.58 o 
  -4  -2   3      103.40      105.07      2.16 o 
  -3  -2   3        2.52        7.68      0.51 o 
  -2  -2   3      262.66      270.96      2.66 o 
  -1  -2   3      291.29      244.16      4.51 o 
   0  -2   3      134.49      178.84      2.44 o 
   1  -2   3      384.52      366.14      4.09 o 
   2  -2   3     2630.91     2622.88     41.30 o 
   3  -2   3        0.17        0.60      0.81 o 
   4  -2   3       89.73       85.65      1.15 o 
   5  -2   3       23.89       23.82      0.90 o 
   6  -2   3        9.92       10.94      0.89 o 
   7  -2   3       43.81       54.52      2.78 o 
   8  -2   3        4.75       -0.30      1.58 o 
  -8  -1   3       37.65       41.56      1.78 o 
  -7  -1   3        1.06        2.40      0.77 o 
  -6  -1   3      159.30      162.89      2.45 o 
  -5  -1   3       10.35       13.05      3.99 o 
  -4  -1   3       62.22       57.00      0.96 o 
  -3  -1   3       42.80       47.52      0.87 o 
  -2  -1   3      921.65      913.81     10.20 o 
  -1  -1   3     2174.39     2162.48     41.94 o 
   0  -1   3      221.56      255.94      2.25 o 
   1  -1   3      319.07      386.83      3.80 o 
   2  -1   3      758.18      863.37     13.05 o 
   3  -1   3      141.02      151.01      1.93 o 
   4  -1   3       17.58       23.73      1.56 o 
   5  -1   3       28.13       23.30      1.80 o 
   6  -1   3        0.76        0.64      2.00 o 
   7  -1   3        9.39        7.99      1.97 o 
   8  -1   3       35.45       34.26      3.00 o 
  -8   0   3       46.04       51.55      3.28 o 
  -7   0   3       69.75       72.71      1.89 o 
  -6   0   3      172.01      157.86      2.08 o 
  -5   0   3       56.33       69.37      1.85 o 
  -4   0   3       32.41       28.12      1.71 o 
  -3   0   3      131.04      144.13      1.42 o 
  -2   0   3      171.28      124.48      1.01 o 
  -1   0   3      102.59       86.47      1.14 o 
   0   0   3     1243.98     1352.12     10.82 o 
   1   0   3      438.07      428.40      4.01 o 
   2   0   3       53.63       62.44      1.76 o 
   3   0   3      560.56      540.68     12.05 o 
   4   0   3      175.21      192.46      2.35 o 
   5   0   3       45.42       45.41      2.25 o 
   6   0   3       43.53       53.35      2.71 o 
   7   0   3        1.16        0.52      1.44 o 
   8   0   3       16.89       20.51      2.77 o 
  -8   1   3       32.68       43.07      4.34 o 
  -7   1   3       72.93       73.04      2.26 o 
  -6   1   3        0.07        0.15      0.55 o 
  -5   1   3      248.28      244.22      2.57 o 
  -4   1   3       70.19       71.19      1.26 o 
  -3   1   3       67.75       53.69      1.44 o 
  -2   1   3      173.10      165.63      3.07 o 
  -1   1   3       67.80       90.94      1.16 o 
   0   1   3       43.55       27.01      1.32 o 
   1   1   3      118.84      102.15      1.46 o 
   2   1   3        7.34       15.58      0.92 o 
   3   1   3      251.66      269.90      2.62 o 
   4   1   3      218.87      235.69      2.98 o 
   5   1   3       85.88       89.57      1.47 o 
   6   1   3        4.64        5.13      0.65 o 
   7   1   3        1.88        3.16      0.83 o 
   8   1   3        0.00       -1.28      3.18 o 
  -8   2   3        4.70        3.73      1.79 o 
  -7   2   3        1.04        0.60      0.47 o 
  -6   2   3       31.05       31.93      1.05 o 
  -5   2   3       34.87       32.32      0.71 o 
  -4   2   3      147.09      172.25      4.66 o 
  -3   2   3      183.62      182.21      2.87 o 
  -2   2   3       31.74       33.54      1.06 o 
  -1   2   3      173.24      139.14      2.39 o 
   0   2   3     1505.52     1579.17     16.42 o 
   1   2   3       43.04       40.61      0.99 o 
   2   2   3      131.37      107.48      2.16 o 
   3   2   3      277.99      290.44      3.86 o 
   4   2   3      328.14      328.08      4.59 o 
   5   2   3       81.99       82.17      5.10 o 
   6   2   3        0.58        0.64      0.59 o 
   7   2   3       10.13       10.61      1.01 o 
  -8   3   3        3.05        0.73      2.48 o 
  -7   3   3       12.14       15.16      2.12 o 
  -6   3   3       12.78       13.43      0.72 o 
  -5   3   3       32.02       36.90      2.01 o 
  -4   3   3       69.26       74.68      2.03 o 
  -3   3   3      723.59      767.07     10.13 o 
  -2   3   3       35.68       49.59      0.84 o 
  -1   3   3      193.60      188.37      2.14 o 
   0   3   3      415.67      435.44      5.86 o 
   1   3   3       69.49       60.02      2.43 o 
   2   3   3       13.79       12.05      1.24 o 
   3   3   3      158.03      152.25      2.66 o 
   4   3   3      313.54      296.96      4.51 o 
   5   3   3        4.78        3.91      0.87 o 
   6   3   3        0.39        0.37      0.65 o 
   7   3   3        8.11       10.19      1.40 o 
  -7   4   3        1.96       -0.28      1.36 o 
  -6   4   3       26.36       26.23      1.19 o 
  -5   4   3        2.35        3.78      0.65 o 
  -4   4   3        8.66       10.51      0.66 o 
  -3   4   3        9.72       12.13      0.54 o 
  -2   4   3      112.71      112.76      2.55 o 
  -1   4   3      236.69      243.89      3.21 o 
   0   4   3        2.24        2.98      0.64 o 
   1   4   3       27.71       30.11      1.37 o 
   2   4   3       82.92       86.06      2.68 o 
   3   4   3      123.80      118.90      2.52 o 
   4   4   3       13.83       15.25      1.47 o 
   5   4   3      163.29      161.33      2.87 o 
   6   4   3        0.03        0.92      1.29 o 
  -6   5   3       10.02        9.23      5.10 o 
  -5   5   3       15.23       16.42      0.93 o 
  -4   5   3       55.37       47.40      1.42 o 
  -3   5   3       46.33       39.59      3.02 o 
  -2   5   3       36.67       40.13      1.30 o 
  -1   5   3        0.02       -0.58      0.72 o 
   0   5   3     1233.79     1234.18     15.51 o 
   1   5   3      225.23      201.21      3.28 o 
   2   5   3        4.28        3.89      1.04 o 
   3   5   3        9.85       10.51      1.64 o 
   4   5   3       27.91       27.34      1.87 o 
   5   5   3       51.99       58.31      2.00 o 
   6   5   3        2.41        1.62      1.12 o 
  -6   6   3        0.00        0.01      1.82 o 
  -5   6   3        0.21        0.13      0.62 o 
  -4   6   3        0.01        0.93      0.58 o 
  -3   6   3       10.49       10.48      1.06 o 
  -2   6   3       44.09       44.26      1.70 o 
  -1   6   3      453.00      421.94      6.11 o 
   0   6   3       93.19       89.23      2.80 o 
   1   6   3      128.10      124.27      3.83 o 
   2   6   3        9.04        8.58      1.60 o 
   3   6   3        0.08       -0.38      1.04 o 
   4   6   3        0.03        2.03      1.92 o 
   5   6   3        0.01       -0.39      1.53 o 
  -5   7   3        0.01        0.43      0.91 o 
  -4   7   3       25.92       32.55      1.60 o 
  -3   7   3       35.19       40.45      2.23 o 
  -2   7   3       14.45       15.77      1.53 o 
  -1   7   3      157.57      154.17      3.46 o 
   0   7   3        8.86        8.50      1.66 o 
   1   7   3       39.05       45.26      3.18 o 
   2   7   3        3.54        3.15      1.67 o 
   3   7   3        3.46        4.68      1.95 o 
   4   7   3        7.05       11.64      2.25 o 
  -5   8   3        3.20        2.24      2.21 o 
  -4   8   3        1.95        2.22      1.20 o 
  -3   8   3        9.65        8.69      1.38 o 
  -2   8   3        0.02        0.10      0.79 o 
  -1   8   3        0.17        0.85      1.07 o 
   0   8   3        9.79        3.14      4.14 o 
   1   8   3        6.96        3.29      4.32 o 
   2   8   3       14.51       14.52      2.41 o 
   3   8   3        7.18        7.76      2.46 o 
  -3   9   3        6.34        5.28      4.34 o 
  -2   9   3        1.27        0.96      1.37 o 
  -1   9   3        5.37        1.71      1.67 o 
   0   9   3       28.47       32.07      2.75 o 
   1   9   3        0.07        1.15      1.53 o 
  -1  -9   4       13.81       14.12      2.37 o 
   0  -9   4       11.97       13.54      2.28 o 
   1  -9   4       13.79       12.12      2.24 o 
   2  -9   4        7.41        6.58      2.47 o 
  -3  -8   4        0.09        0.44      1.13 o 
  -2  -8   4       12.96       19.53      2.21 o 
  -1  -8   4        6.58        7.54      1.83 o 
   0  -8   4       68.69       86.26      3.16 o 
   1  -8   4        7.29        7.34      1.82 o 
   2  -8   4      183.86      190.51      5.09 o 
   3  -8   4        0.95        2.28      1.93 o 
   4  -8   4        3.41        2.69      1.63 o 
  -4  -7   4       27.01       24.94      1.84 o 
  -3  -7   4       12.82       16.82      1.55 o 
  -2  -7   4        0.61        1.42      1.58 o 
  -1  -7   4       39.02       40.50      2.59 o 
   0  -7   4      167.65      163.40      3.64 o 
   1  -7   4       29.81       26.63      3.36 o 
   2  -7   4       95.65       96.47      4.19 o 
   3  -7   4       17.92       15.92      2.12 o 
   4  -7   4        7.23        7.29      2.34 o 
   5  -7   4        3.54       -0.01      1.37 o 
  -5  -6   4        7.74        0.15      0.97 o 
  -4  -6   4       97.55      104.37      2.66 o 
  -3  -6   4       70.84       66.59      1.94 o 
  -2  -6   4       95.19       90.83      3.89 o 
  -1  -6   4       60.32       58.00      2.44 o 
   0  -6   4       33.39       31.76      1.73 o 
   1  -6   4      108.03      103.71      2.66 o 
   2  -6   4       26.45       28.89      2.57 o 
   3  -6   4       39.25       41.24      2.39 o 
   4  -6   4       34.79       40.06      2.97 o 
   5  -6   4        0.00        0.09      2.26 o 
   6  -6   4       31.05       25.40     16.51 o 
  -6  -5   4        4.56        0.15      1.27 o 
  -5  -5   4       26.00       28.82      1.65 o 
  -4  -5   4      231.57      229.28      3.54 o 
  -3  -5   4       25.77       25.82      1.62 o 
  -2  -5   4       17.13       18.44      1.65 o 
  -1  -5   4      147.73      150.32      3.17 o 
   0  -5   4      105.79      110.61      2.43 o 
   1  -5   4        0.11       -0.21      0.96 o 
   2  -5   4        0.88        0.81      1.07 o 
   3  -5   4       37.31       35.88      1.96 o 
   4  -5   4      270.86      264.20      7.82 o 
   5  -5   4        7.61        9.78      2.05 o 
   6  -5   4        1.36        1.34      1.21 o 
   7  -5   4       15.53       10.62      2.16 o 
  -7  -4   4        0.29        0.10      0.71 o 
  -6  -4   4        8.83        9.21      1.10 o 
  -5  -4   4       37.99       40.16      4.15 o 
  -4  -4   4       11.05       10.89      1.04 o 
  -3  -4   4      558.71      534.20      6.02 o 
  -2  -4   4       68.48       60.64      1.35 o 
  -1  -4   4       21.77       21.24      1.78 o 
   0  -4   4      192.91      175.73      2.75 o 
   1  -4   4        0.03        0.44      0.70 o 
   2  -4   4       39.11       33.94      1.39 o 
   3  -4   4        0.80        1.82      2.20 o 
   4  -4   4      175.94      181.40      4.66 o 
   5  -4   4       34.95       40.02      1.01 o 
   6  -4   4       28.58       29.09      1.85 o 
   7  -4   4       38.76       47.73      2.32 o 
  -7  -3   4        3.73        3.55      0.92 o 
  -6  -3   4        0.63        0.08      0.58 o 
  -5  -3   4       42.77       41.43      2.04 o 
  -4  -3   4       64.49       61.35      1.45 o 
  -3  -3   4      644.05      626.08      7.88 o 
  -2  -3   4        4.87        7.37      0.72 o 
  -1  -3   4      461.74      454.26      4.68 o 
   0  -3   4       31.84       40.35      1.17 o 
   1  -3   4       14.12       23.61      1.24 o 
   2  -3   4        2.01        1.08      0.99 o 
   3  -3   4        0.05        0.58      1.67 o 
   4  -3   4      122.43      118.64      1.73 o 
   5  -3   4        1.87        2.33      0.58 o 
   6  -3   4        9.80       12.66      1.91 o 
   7  -3   4       25.56       29.83      1.98 o 
  -7  -2   4       26.48       28.91      2.26 o 
  -6  -2   4        1.55        3.48      0.99 o 
  -5  -2   4        6.10        7.54      0.65 o 
  -4  -2   4      152.77      160.18      2.60 o 
  -3  -2   4       12.94       18.65      0.72 o 
  -2  -2   4      193.45      179.22      1.96 o 
  -1  -2   4      208.48      244.17      2.66 o 
   0  -2   4        1.45        3.14      0.46 o 
   1  -2   4       48.33       38.75      5.20 o 
   2  -2   4       55.22       46.30      1.76 o 
   3  -2   4       12.04        4.52      3.93 o 
   4  -2   4      245.77      252.27      4.18 o 
   5  -2   4       38.61       29.82      2.41 o 
   6  -2   4       26.07       33.29      2.12 o 
   7  -2   4        1.63        3.75      1.40 o 
  -8  -1   4       19.81       17.58      2.87 o 
  -7  -1   4       84.18       90.01      3.28 o 
  -6  -1   4       10.17       12.77      1.89 o 
  -5  -1   4       14.44       18.51      2.97 o 
  -4  -1   4       55.81       53.00      0.91 o 
  -3  -1   4       40.73       42.16      0.71 o 
  -2  -1   4       79.64       71.98      0.97 o 
  -1  -1   4        3.10        3.74      0.35 o 
   0  -1   4     2696.37     2962.39     48.61 o 
   1  -1   4      617.67      582.95      5.81 o 
   2  -1   4       74.04       85.35      2.21 o 
   3  -1   4       10.46       19.11      2.21 o 
   4  -1   4      304.04      338.92      6.60 o 
   5  -1   4        3.76        5.01      1.51 o 
   6  -1   4       49.30       53.19      2.89 o 
   7  -1   4       20.66       25.92      4.21 o 
  -8   0   4       13.18       -0.22      1.10 o 
  -7   0   4       10.16        4.86      3.18 o 
  -6   0   4       41.60       50.38      1.26 o 
  -5   0   4        7.62        8.46      0.42 o 
  -4   0   4       20.84       26.33      0.69 o 
  -3   0   4      103.87      112.41      1.19 o 
  -2   0   4      103.61      143.32      1.31 o 
  -1   0   4      902.93      897.89     14.17 o 
   0   0   4      255.77      224.48      2.10 o 
   1   0   4       28.05       32.12      0.85 o 
   2   0   4     1323.77     1422.95     22.13 o 
   3   0   4       90.65       72.91      2.26 o 
   4   0   4       71.21       83.93      2.79 o 
   5   0   4      100.05      102.34      3.36 o 
   6   0   4        3.36        2.45      1.64 o 
   7   0   4       49.62       55.17      3.39 o 
  -8   1   4       25.08       28.41      2.75 o 
  -7   1   4        0.32        1.95      1.54 o 
  -6   1   4      155.62      161.65      1.73 o 
  -5   1   4       16.46       16.60      0.37 o 
  -4   1   4      246.03      249.95      7.75 o 
  -3   1   4      823.12      803.71     11.44 o 
  -2   1   4        7.85       13.52      1.71 o 
  -1   1   4       78.28       66.38      1.04 o 
   0   1   4       99.35       87.35      1.14 o 
   1   1   4      288.93      324.06      3.86 o 
   2   1   4      571.29      584.24      6.61 o 
   3   1   4        1.61        1.90      0.26 o 
   4   1   4      239.83      238.57      2.56 o 
   5   1   4       22.64       23.61      0.66 o 
   6   1   4       67.91       70.86     26.87 o 
   7   1   4        0.11       -0.42      1.68 o 
  -8   2   4       11.69       11.09      2.24 o 
  -7   2   4       25.14       28.12      3.76 o 
  -6   2   4      182.32      164.19      9.44 o 
  -5   2   4      107.30      112.28      3.49 o 
  -4   2   4      240.33      273.09      5.56 o 
  -3   2   4      101.18      104.83      2.73 o 
  -2   2   4      192.63      187.79      1.73 o 
  -1   2   4      446.01      418.39      4.32 o 
   0   2   4      442.66      488.11      5.30 o 
   1   2   4        0.64       -0.11      0.40 o 
   2   2   4        0.97        3.10      1.11 o 
   3   2   4      450.03      440.65      6.21 o 
   4   2   4       40.21       44.94      1.55 o 
   5   2   4        5.70        4.24      0.61 o 
   6   2   4       64.77       69.28      3.97 o 
   7   2   4       23.33       28.93      2.61 o 
  -8   3   4        9.12        3.44      3.21 o 
  -7   3   4       48.93       57.69      3.18 o 
  -6   3   4        0.07       -0.48      1.33 o 
  -5   3   4      152.31      162.78      5.97 o 
  -4   3   4      267.36      286.81      4.91 o 
  -3   3   4        1.18        2.50      0.44 o 
  -2   3   4        3.24        2.48      0.46 o 
  -1   3   4       88.46       91.47      2.26 o 
   0   3   4       23.64       20.92      0.76 o 
   1   3   4       20.85       12.84      0.99 o 
   2   3   4       82.22       82.84      1.80 o 
   3   3   4      118.26      108.16      2.98 o 
   4   3   4      176.44      214.00      3.79 o 
   5   3   4       44.91       47.41      1.73 o 
   6   3   4        2.11        3.20      0.84 o 
   7   3   4        1.78        3.43      2.05 o 
  -7   4   4        0.27        0.20      1.45 o 
  -6   4   4       31.68       34.73      2.70 o 
  -5   4   4       25.33       21.73      0.59 o 
  -4   4   4      191.77      214.44      6.49 o 
  -3   4   4        1.18        0.90      0.37 o 
  -2   4   4        7.94        6.54      0.61 o 
  -1   4   4       92.37       92.47      2.25 o 
   0   4   4      296.99      279.76      4.97 o 
   1   4   4       18.54       19.46      1.27 o 
   2   4   4      104.62       98.96      2.15 o 
   3   4   4        2.53        2.34      1.24 o 
   4   4   4       73.97       80.96      2.45 o 
   5   4   4       52.43       49.72      1.65 o 
   6   4   4        5.63        7.01      1.79 o 
  -6   5   4        7.11       13.70      2.33 o 
  -5   5   4        0.37        0.26      0.46 o 
  -4   5   4        1.20        8.44      0.62 o 
  -3   5   4       77.21       79.48      3.03 o 
  -2   5   4        1.62        0.92      0.71 o 
  -1   5   4      279.21      259.23      3.84 o 
   0   5   4       88.51       91.11      2.06 o 
   1   5   4        9.53       10.29      1.16 o 
   2   5   4       89.44       76.65      2.49 o 
   3   5   4        0.02       -0.04      0.77 o 
   4   5   4       45.01       48.68      2.66 o 
   5   5   4        0.56        1.01      0.89 o 
   6   5   4        0.82        0.33      1.37 o 
  -6   6   4        0.18       -0.04      1.41 o 
  -5   6   4        0.09       -0.08      2.20 o 
  -4   6   4        1.09       17.59      2.60 o 
  -3   6   4       13.11       14.73      0.89 o 
  -2   6   4       11.85       12.76      1.05 o 
  -1   6   4      195.43      184.74      3.07 o 
   0   6   4       51.61       54.63      1.79 o 
   1   6   4       18.69       14.90      1.43 o 
   2   6   4        2.84        3.17      1.21 o 
   3   6   4       26.98       27.08      2.30 o 
   4   6   4       14.21       17.92      2.05 o 
   5   6   4       35.79       31.99      2.55 o 
  -5   7   4       10.87        8.40      4.61 o 
  -4   7   4        0.19       -0.76      0.94 o 
  -3   7   4        3.19        3.22      0.85 o 
  -2   7   4       54.79       63.79      2.19 o 
  -1   7   4       23.60       20.53      1.46 o 
   0   7   4      148.42      155.09      3.84 o 
   1   7   4       41.25       41.77      2.45 o 
   2   7   4        0.01        0.53      1.44 o 
   3   7   4       12.21       16.04      2.39 o 
   4   7   4       35.10       41.79      4.27 o 
  -4   8   4        8.89       12.85      1.75 o 
  -3   8   4        8.99        8.09      1.92 o 
  -2   8   4        7.45        3.93      1.19 o 
  -1   8   4      101.73       85.11      3.02 o 
   0   8   4       18.41       15.92      1.82 o 
   1   8   4       17.20       17.42      1.96 o 
   2   8   4        2.16        0.53      2.21 o 
  -2   9   4       10.10        2.84      3.64 o 
  -1   9   4       18.33       23.13      2.33 o 
   0   9   4        0.32       -0.22      1.17 o 
  -3  -8   5        5.67        6.51      1.94 o 
  -2  -8   5        0.05       -0.69      1.18 o 
  -1  -8   5       20.97       23.41      2.71 o 
   0  -8   5        0.35        0.25      1.27 o 
   1  -8   5       78.84       81.18      3.18 o 
   2  -8   5       10.28       14.13      2.10 o 
   3  -8   5       10.06       11.40      2.10 o 
   4  -8   5       26.31       30.86      3.71 o 
  -4  -7   5        5.51        0.45      1.12 o 
  -3  -7   5        0.06        0.09      0.96 o 
  -2  -7   5        7.55        3.73      1.87 o 
  -1  -7   5       18.88       17.81      2.26 o 
   0  -7   5       19.87       20.51      1.96 o 
   1  -7   5       25.20       23.95      2.03 o 
   2  -7   5       22.19       23.00      2.03 o 
   3  -7   5        0.59        0.00      1.10 o 
   4  -7   5       18.86       24.42      3.12 o 
   5  -7   5        9.68        7.50      2.68 o 
  -5  -6   5        7.68       -0.06      0.92 o 
  -4  -6   5        4.61        1.38      1.37 o 
  -3  -6   5        0.58        0.08      0.83 o 
  -2  -6   5       79.94       86.52      2.57 o 
  -1  -6   5        1.53        1.66      1.35 o 
   0  -6   5      181.88      190.31      4.11 o 
   1  -6   5        6.17        6.39      1.39 o 
   2  -6   5      213.15      212.82      5.37 o 
   3  -6   5        0.34        0.78      1.28 o 
   4  -6   5       35.85       42.76      3.27 o 
   5  -6   5       35.00       37.23      3.17 o 
   6  -6   5       22.88       23.31      2.21 o 
  -6  -5   5        0.06        0.12      1.14 o 
  -5  -5   5       12.40       15.43      4.32 o 
  -4  -5   5       30.62       31.36      1.66 o 
  -3  -5   5      131.87      135.56      3.18 o 
  -2  -5   5      129.62      125.88      2.16 o 
  -1  -5   5       14.50       11.97      1.56 o 
   0  -5   5      189.50      195.65      3.43 o 
   1  -5   5      108.53      103.55      3.51 o 
   2  -5   5      170.63      161.51      3.23 o 
   3  -5   5        3.87        3.18      1.67 o 
   4  -5   5        2.75        2.32      1.71 o 
   5  -5   5        0.00        0.01      0.51 o 
   6  -5   5       65.96       60.80      3.89 o 
  -6  -4   5        0.18        0.37      0.82 o 
  -5  -4   5       12.24       13.54      1.21 o 
  -4  -4   5      385.92      384.21      4.50 o 
  -3  -4   5       34.99       39.75      1.42 o 
  -2  -4   5      214.20      197.93      3.41 o 
  -1  -4   5      274.53      238.05      2.83 o 
   0  -4   5      153.22      147.05      2.58 o 
   1  -4   5       17.99       16.54      1.29 o 
   2  -4   5       50.86       49.18      1.72 o 
   3  -4   5       39.56       32.89      2.39 o 
   4  -4   5       58.00       63.39      4.44 o 
   5  -4   5       17.60       16.55      1.24 o 
   6  -4   5       25.32       27.80      2.33 o 
   7  -4   5       26.97       31.15      2.28 o 
  -7  -3   5       18.78       22.21      1.42 o 
  -6  -3   5       40.62       42.26      1.48 o 
  -5  -3   5        0.09        0.12      0.65 o 
  -4  -3   5      257.66      248.59      2.96 o 
  -3  -3   5      170.19      173.01      2.54 o 
  -2  -3   5        4.85        5.86      0.71 o 
  -1  -3   5      148.23      127.82      1.82 o 
   0  -3   5        9.63       13.75      0.81 o 
   1  -3   5       20.02       16.60      1.28 o 
   2  -3   5      144.04      142.23      4.70 o 
   3  -3   5        3.77        6.34      1.53 o 
   4  -3   5      273.05      293.63      5.32 o 
   5  -3   5        3.39        5.48      1.84 o 
   6  -3   5        1.79        1.06      1.40 o 
   7  -3   5        2.58        1.76      1.67 o 
  -7  -2   5        1.88        4.14      2.18 o 
  -6  -2   5       11.96       12.89      0.80 o 
  -5  -2   5       89.48       92.65      1.90 o 
  -4  -2   5      197.04      180.65      2.38 o 
  -3  -2   5       48.76       50.58      1.04 o 
  -2  -2   5        8.22        3.82      0.90 o 
  -1  -2   5      208.47      223.84      5.15 o 
   0  -2   5      441.27      459.42      4.28 o 
   1  -2   5        0.19        0.59      0.56 o 
   2  -2   5       49.60       54.27      0.97 o 
   3  -2   5      290.78      283.33      4.06 o 
   4  -2   5      102.40      119.15      2.58 o 
   5  -2   5        1.35       -0.99      1.69 o 
   6  -2   5        5.06        8.34      1.51 o 
   7  -2   5       38.15       45.23      2.42 o 
  -8  -1   5       33.72       35.30      3.57 o 
  -7  -1   5       36.24       43.15      3.68 o 
  -6  -1   5       36.54       28.62      0.87 o 
  -5  -1   5       43.09       47.96      3.32 o 
  -4  -1   5      269.68      256.19      3.39 o 
  -3  -1   5      373.95      358.76      2.84 o 
  -2  -1   5        6.53        8.13      0.50 o 
  -1  -1   5      721.65      752.31      5.65 o 
   0  -1   5      486.01      433.59      5.71 o 
   1  -1   5      112.65      123.32      1.51 o 
   2  -1   5        5.24        3.94      0.87 o 
   3  -1   5        5.97        6.40      1.34 o 
   4  -1   5      127.20      138.33      3.89 o 
   5  -1   5        3.55        4.20      1.65 o 
   6  -1   5       24.41       28.89      2.69 o 
   7  -1   5       41.32       52.43      3.57 o 
  -8   0   5        6.83        7.55      1.73 o 
  -7   0   5       21.33       23.06      2.49 o 
  -6   0   5       11.62       13.32      0.90 o 
  -5   0   5        2.11        1.91      0.22 o 
  -4   0   5      265.55      294.69     10.11 o 
  -3   0   5       22.51       29.87      1.37 o 
  -2   0   5       76.17       87.63      1.45 o 
  -1   0   5      246.94      295.19      2.49 o 
   0   0   5      266.87      286.40      2.51 o 
   1   0   5        2.57        4.11      0.33 o 
   2   0   5        5.33        7.80      1.14 o 
   3   0   5       27.17       23.68      1.73 o 
   4   0   5      268.71      282.38      6.03 o 
   5   0   5        1.49        0.42      1.34 o 
   6   0   5       59.44       59.67      3.35 o 
   7   0   5       44.47       52.83      5.49 o 
  -8   1   5       21.69       24.25      2.87 o 
  -7   1   5       63.57       70.64      3.38 o 
  -6   1   5        1.83        4.50      1.68 o 
  -5   1   5       31.30       34.68      1.64 o 
  -4   1   5       93.49      100.97      2.18 o 
  -3   1   5       71.86       74.18      1.73 o 
  -2   1   5      115.63       97.03      0.89 o 
  -1   1   5       44.21       45.69      0.96 o 
   0   1   5      429.32      460.59      4.87 o 
   1   1   5       70.50       55.65      0.92 o 
   2   1   5       39.43       33.89      1.35 o 
   3   1   5       41.51       37.45      1.42 o 
   4   1   5      553.03      545.65     17.10 o 
   5   1   5       41.77       43.63      4.26 o 
   6   1   5        7.83       10.03      2.32 o 
   7   1   5       58.72       68.35      4.11 o 
  -8   2   5       11.41        0.50      1.73 o 
  -7   2   5       12.42       10.71      3.48 o 
  -5   2   5       19.19       16.71      2.04 o 
  -4   2   5      230.48      248.97      5.50 o 
  -3   2   5       69.23       72.42      2.47 o 
  -2   2   5      124.29      121.21      1.47 o 
  -1   2   5      227.77      231.02      2.20 o 
   0   2   5       18.41       16.36      0.77 o 
   1   2   5       52.56       47.34      1.36 o 
   2   2   5      144.07      148.69      2.71 o 
   3   2   5       48.55       45.99      1.76 o 
   4   2   5       87.57       90.56      2.80 o 
   5   2   5      133.20      125.84      4.88 o 
   6   2   5        6.23        9.43      2.03 o 
   7   2   5        9.26        8.42      2.74 o 
  -7   3   5        7.26       -0.19      2.36 o 
  -6   3   5      109.64      115.07      4.14 o 
  -5   3   5       82.09       87.37      3.45 o 
  -4   3   5       47.83       52.35      3.94 o 
  -3   3   5      312.87      307.60      2.46 o 
  -2   3   5      206.06      207.97      2.03 o 
  -1   3   5       12.05       15.13      0.59 o 
   0   3   5      128.14      124.53      1.85 o 
   1   3   5      120.66      107.82      2.15 o 
   2   3   5      268.28      256.00      3.71 o 
   3   3   5       41.74       41.86      1.66 o 
   4   3   5        8.28       16.51      4.79 o 
   5   3   5       10.93       12.12      1.99 o 
   6   3   5       28.86       24.39      1.51 o 
  -6   4   5       13.99       18.55      2.53 o 
  -5   4   5       19.11       20.27      2.38 o 
  -4   4   5       64.95      178.81      5.56 o 
  -3   4   5       55.26       52.74      2.73 o 
  -2   4   5        0.12        0.15      0.52 o 
  -1   4   5        4.99        3.91      0.58 o 
   0   4   5        1.53        2.67      0.80 o 
   1   4   5      165.34      158.70      2.66 o 
   2   4   5       30.34       27.58      1.66 o 
   3   4   5       50.34       42.13      1.97 o 
   4   4   5        4.20        4.81      1.34 o 
   5   4   5       12.09       12.53      1.29 o 
   6   4   5        4.99        3.98      1.77 o 
  -6   5   5       20.97       27.89      2.96 o 
  -5   5   5        0.51        0.08      1.30 o 
  -4   5   5       10.32       56.10      5.01 o 
  -3   5   5        9.39        7.13      1.64 o 
  -2   5   5       75.47       73.37      1.93 o 
  -1   5   5       56.05       57.27      1.43 o 
   0   5   5        0.19       -0.01      0.49 o 
   1   5   5       58.23       59.90      2.12 o 
   2   5   5      270.49      241.52      5.30 o 
   3   5   5        0.20        1.51      1.37 o 
   4   5   5       27.27       35.87      2.30 o 
   5   5   5       32.27       31.81      2.87 o 
  -5   6   5        6.61        0.12      1.52 o 
  -4   6   5        2.17       31.36      1.36 o 
  -3   6   5        0.27        0.53      0.64 o 
  -2   6   5        1.08        1.42      0.69 o 
  -1   6   5       59.62       58.06      1.93 o 
   0   6   5       53.40       52.05      2.06 o 
   1   6   5        2.01        1.60      1.04 o 
   2   6   5       18.87       17.59      1.94 o 
   3   6   5        4.40        3.84      1.45 o 
   4   6   5       73.99       90.05      3.84 o 
  -5   7   5        2.28       -0.17      1.73 o 
  -4   7   5        4.15       12.68      1.37 o 
  -3   7   5       20.86       21.95      1.42 o 
  -2   7   5       37.51       42.81      2.14 o 
  -1   7   5       24.84       22.75      1.48 o 
   0   7   5       19.64       25.29      1.99 o 
   1   7   5        8.69       12.25      3.51 o 
   2   7   5       40.96       45.90      2.80 o 
   3   7   5       11.15       12.76      2.41 o 
  -4   8   5        8.00       20.73      2.94 o 
  -3   8   5        3.11        2.60      1.00 o 
  -2   8   5       18.03       15.02      1.44 o 
  -1   8   5       15.14       14.09      1.54 o 
   0   8   5        5.06        4.68      4.09 o 
   1   8   5        0.02        0.52      1.24 o 
   2   8   5       11.51       10.39      2.45 o 
  -2  -8   6        6.21        7.92      1.80 o 
  -1  -8   6        5.73        4.99      2.13 o 
   0  -8   6       23.08       24.02      2.83 o 
   1  -8   6       23.54       26.88      2.47 o 
   2  -8   6        1.16        2.16      1.73 o 
   3  -8   6       53.42       59.48      3.15 o 
  -4  -7   6       27.50       28.69      1.87 o 
  -3  -7   6        5.68        3.75      1.81 o 
  -2  -7   6        0.88        1.25      1.09 o 
  -1  -7   6       28.40       26.94      4.42 o 
   0  -7   6       23.81       35.05      2.69 o 
   1  -7   6       79.62       75.24      2.84 o 
   2  -7   6        0.03        0.01      1.33 o 
   3  -7   6        0.39        0.58      1.32 o 
   4  -7   6       30.43       32.87      3.56 o 
  -5  -6   6        0.60       -0.17      1.42 o 
  -4  -6   6       17.00       14.25      5.34 o 
  -3  -6   6       16.50       15.18      1.48 o 
  -2  -6   6        1.70        2.12      1.10 o 
  -1  -6   6       73.91       71.07      2.11 o 
   0  -6   6      154.72      162.68      3.48 o 
   1  -6   6       14.15       15.59      2.05 o 
   2  -6   6        5.20        4.86      1.80 o 
   3  -6   6        3.76        5.67      2.32 o 
   4  -6   6       32.03       35.52      3.31 o 
   5  -6   6       13.72       16.20      2.95 o 
  -6  -5   6       13.52       16.60      1.66 o 
  -5  -5   6        0.34       -0.11      1.05 o 
  -4  -5   6       56.31       58.49      1.94 o 
  -3  -5   6       43.50       47.17      1.55 o 
  -2  -5   6       77.37       69.98      1.72 o 
  -1  -5   6        3.32        3.19      0.97 o 
   0  -5   6       78.26       82.25      1.87 o 
   1  -5   6        1.02        0.46      1.16 o 
   2  -5   6       15.18       15.83      1.92 o 
   3  -5   6        7.30        6.20      1.96 o 
   4  -5   6       91.71       92.79      4.02 o 
   5  -5   6       48.96       31.70     23.40 o 
   6  -5   6        3.03        3.25      1.96 o 
  -6  -4   6        8.27        5.27      2.10 o 
  -5  -4   6        2.18        2.02      1.08 o 
  -4  -4   6        3.83        2.80      0.90 o 
  -3  -4   6        9.76        7.74      0.87 o 
  -2  -4   6      135.79      133.80      2.26 o 
  -1  -4   6       17.72       13.55      1.04 o 
   0  -4   6      166.27      161.93      2.40 o 
   1  -4   6       57.21       56.36      1.51 o 
   2  -4   6      233.92      227.87      5.42 o 
   3  -4   6       34.24       34.73      2.55 o 
   4  -4   6        4.43        5.34      3.08 o 
   5  -4   6       16.67       16.59      1.82 o 
   6  -4   6       21.81       24.07      2.10 o 
  -7  -3   6        1.61        1.66      1.73 o 
  -6  -3   6        3.02        1.62      1.15 o 
  -5  -3   6        7.25       10.69      7.66 o 
  -4  -3   6       66.08       66.99      1.55 o 
  -3  -3   6       46.70       43.38      1.44 o 
  -2  -3   6      222.93      217.06      2.72 o 
  -1  -3   6       66.98       63.24      4.59 o 
   0  -3   6      847.18      841.98     16.22 o 
   1  -3   6      684.01      620.30     20.64 o 
   2  -3   6       58.33       52.28      1.36 o 
   3  -3   6        2.99        1.62      0.45 o 
   4  -3   6       14.76       17.51      1.53 o 
   5  -3   6       18.65       13.05      2.52 o 
   6  -3   6       21.69       22.12      2.38 o 
   7  -3   6        2.61        2.23      1.92 o 
  -7  -2   6        4.75        3.22      3.67 o 
  -6  -2   6       38.64       42.00      1.47 o 
  -5  -2   6       17.93       19.46      1.05 o 
  -4  -2   6      394.29      384.86      3.91 o 
  -3  -2   6       27.53       30.37      1.18 o 
  -2  -2   6       74.42       81.27      1.33 o 
  -1  -2   6      108.99      101.52      1.71 o 
   0  -2   6       43.37       39.52      1.49 o 
   1  -2   6      194.00      189.25      4.23 o 
   2  -2   6      206.04      214.22      4.70 o 
   3  -2   6       16.83       20.30      1.62 o 
   4  -2   6       39.68       47.21      2.34 o 
   5  -2   6       77.13       82.78      2.53 o 
   6  -2   6        2.93        1.98      1.36 o 
   7  -2   6       10.60       12.18      2.00 o 
  -7  -1   6       11.89       14.48      4.33 o 
  -6  -1   6       97.35      105.65      1.55 o 
  -5  -1   6      157.87      164.11      1.88 o 
  -4  -1   6       98.08      101.49      1.69 o 
  -3  -1   6      125.80      119.81      1.85 o 
  -2  -1   6       22.38       23.83      0.68 o 
  -1  -1   6       85.58       72.38      1.07 o 
   0  -1   6       89.90       89.69      1.13 o 
   1  -1   6        6.33        4.86      0.51 o 
   2  -1   6      497.31      482.38      6.02 o 
   3  -1   6       51.00       59.38      2.55 o 
   4  -1   6      304.95      348.37      7.47 o 
   5  -1   6        0.74        1.00      1.57 o 
   6  -1   6        5.56        4.30      2.10 o 
   7  -1   6        6.46        8.61      1.87 o 
  -7   0   6        2.61        2.35      1.71 o 
  -6   0   6        2.27        3.68      1.58 o 
  -5   0   6       15.58       21.50      2.21 o 
  -4   0   6      206.70      193.32      3.66 o 
  -3   0   6       85.98       95.93      1.13 o 
  -2   0   6       74.66       72.73      0.94 o 
  -1   0   6       82.75       94.26      1.04 o 
   0   0   6       68.03       79.94      1.12 o 
   1   0   6       51.03       50.20      1.05 o 
   2   0   6       23.86       20.96      1.56 o 
   3   0   6       75.99       77.56      2.80 o 
   4   0   6       51.09       55.92      2.88 o 
   5   0   6        1.28        2.67      1.82 o 
   6   0   6       28.46       29.73      4.79 o 
   7   0   6        6.73        4.83      4.07 o 
  -7   1   6        5.56        9.17      2.30 o 
  -6   1   6        5.93        5.59      1.87 o 
  -5   1   6       33.13       40.03      2.53 o 
  -4   1   6      337.63      333.04      6.80 o 
  -3   1   6      148.97      146.22      4.64 o 
  -2   1   6      580.33      585.88      4.81 o 
  -1   1   6        7.70        5.87      0.87 o 
   0   1   6        1.42        3.14      0.48 o 
   1   1   6       54.97       55.94      1.21 o 
   2   1   6       53.83       55.81      1.17 o 
   3   1   6       17.49       15.68      1.51 o 
   4   1   6       69.37       75.95      4.76 o 
   5   1   6       52.07       55.56      3.28 o 
   6   1   6      103.81      106.99      4.66 o 
   7   1   6        0.57        0.89      2.16 o 
  -7   2   6        1.98        2.04      1.92 o 
  -6   2   6        0.93        1.22      1.62 o 
  -5   2   6       49.43       50.61      2.78 o 
  -4   2   6      475.37      554.18     11.91 o 
  -3   2   6        0.39        0.87      1.80 o 
  -2   2   6       13.42       17.92      0.72 o 
  -1   2   6       64.76       68.38      1.01 o 
   0   2   6       67.02       71.86      1.06 o 
   1   2   6        0.18       -0.37      0.53 o 
   2   2   6      106.21      103.17      2.10 o 
   3   2   6       28.08       25.76      1.46 o 
   4   2   6      136.96      245.97     10.70 o 
   5   2   6       22.97       21.21      1.69 o 
   6   2   6       22.13       21.32      3.07 o 
  -7   3   6       22.76       22.92      4.48 o 
  -6   3   6        4.14       -0.06      2.12 o 
  -5   3   6        0.41       -1.28      1.68 o 
  -4   3   6       84.59       99.19      3.55 o 
  -3   3   6       38.19       39.54      2.30 o 
  -2   3   6       60.86       54.39      0.96 o 
  -1   3   6       72.28       72.61      1.25 o 
   0   3   6        0.38        0.09      0.41 o 
   1   3   6       84.87       81.65      1.78 o 
   2   3   6      210.25      188.05      3.52 o 
   3   3   6       17.96       16.91      1.41 o 
   4   3   6       57.39       75.18      2.90 o 
   5   3   6       31.91       31.70      2.51 o 
   6   3   6        0.08       -0.10      1.20 o 
  -6   4   6       10.40        0.69      1.83 o 
  -5   4   6        1.04        0.03      1.21 o 
  -4   4   6       16.67       23.01      2.35 o 
  -3   4   6       20.60       19.31      0.53 o 
  -2   4   6        1.23        1.64      0.68 o 
  -1   4   6      293.19      280.25      3.56 o 
   0   4   6       77.36       79.42      2.32 o 
   1   4   6      126.73      119.42      2.69 o 
   2   4   6       43.57       39.68      1.66 o 
   3   4   6       69.42       64.00      2.58 o 
   4   4   6        0.19        0.19      1.65 o 
   5   4   6        5.27        3.83      1.17 o 
  -6   5   6       11.72        0.53      1.92 o 
  -5   5   6       17.44       22.44      2.79 o 
  -4   5   6        0.04        1.02      0.35 o 
  -3   5   6       21.03       20.44      0.91 o 
  -2   5   6       80.63       86.13      2.08 o 
  -1   5   6        0.85        0.52      0.60 o 
   0   5   6      143.15      145.22      2.62 o 
   1   5   6      184.50      172.69      3.18 o 
   2   5   6        5.83        4.88      1.99 o 
   3   5   6       35.01       39.20      2.05 o 
   4   5   6        0.00        0.03      0.99 o 
   5   5   6        2.48        1.48      2.26 o 
  -5   6   6        3.72       -0.16      2.66 o 
  -4   6   6       19.62       30.48      7.73 o 
  -3   6   6       15.70       14.63      0.97 o 
  -2   6   6        1.23        1.46      0.68 o 
  -1   6   6        9.67        8.83      1.24 o 
   0   6   6        5.95        7.01      1.33 o 
   1   6   6       53.20       48.09      1.99 o 
   2   6   6        6.22        4.48      1.39 o 
   3   6   6        9.64        9.19      2.75 o 
   4   6   6        1.23        1.82      2.04 o 
  -5   7   6        0.59        0.45      2.06 o 
  -4   7   6       27.53       78.80      4.50 o 
  -3   7   6        3.50        3.64      0.83 o 
  -2   7   6        1.13        0.88      1.28 o 
  -1   7   6        8.96       11.18      1.55 o 
   0   7   6       16.27       18.98      1.59 o 
   1   7   6        0.88        1.08      1.19 o 
   2   7   6       39.68       37.75      3.61 o 
   3   7   6        2.10        2.41      1.67 o 
  -3   8   6       18.86       18.28      1.35 o 
  -2   8   6        6.20        5.66      1.43 o 
  -1   8   6        0.19        0.54      1.17 o 
   0   8   6        0.26        0.31      1.28 o 
   1   8   6        0.01        1.04      1.69 o 
  -1  -8   7       17.71       19.03      2.03 o 
   0  -8   7       16.52       17.92      2.19 o 
   1  -8   7        0.01        0.73      2.50 o 
   2  -8   7       32.25       32.68      5.91 o 
  -3  -7   7       27.54       31.87      1.91 o 
  -2  -7   7       30.16       32.30      1.86 o 
  -1  -7   7        1.94        1.76      1.53 o 
   0  -7   7       21.91       26.82      3.96 o 
   1  -7   7       22.71       23.11      2.66 o 
   2  -7   7        0.08        1.16      1.48 o 
   3  -7   7       40.09       37.39      6.08 o 
   4  -7   7       31.89       34.31      3.96 o 
  -4  -6   7       36.91       38.94      1.79 o 
  -3  -6   7        0.00       -0.51      1.14 o 
  -2  -6   7       26.52       23.89      1.92 o 
  -1  -6   7       73.28       71.98      2.75 o 
   0  -6   7       11.04       15.33      1.40 o 
   1  -6   7       18.09       17.71      1.30 o 
   2  -6   7       28.69       33.58      2.21 o 
   3  -6   7       40.59       39.27      3.59 o 
   4  -6   7       18.02       23.54      5.13 o 
   5  -6   7        7.04        3.41      2.72 o 
  -5  -5   7        0.46        0.99      0.92 o 
  -4  -5   7       36.78       39.55      2.92 o 
  -3  -5   7       23.08       23.31      1.31 o 
  -2  -5   7        6.39        8.97      1.28 o 
  -1  -5   7      216.64      208.14      3.28 o 
   0  -5   7       28.39       23.55      1.20 o 
   1  -5   7       50.18       46.87      1.91 o 
   2  -5   7        0.01       -0.25      0.64 o 
   3  -5   7        1.41        0.67      1.17 o 
   4  -5   7       48.61       52.12      3.50 o 
   5  -5   7        0.02       -0.25      1.48 o 
  -6  -4   7        6.00        5.45      1.17 o 
  -5  -4   7        0.02       -0.13      0.70 o 
  -4  -4   7       62.53       60.51      3.23 o 
  -3  -4   7       25.69       23.57      1.48 o 
  -2  -4   7       41.85       37.82      1.38 o 
  -1  -4   7       41.91       43.69      1.45 o 
   0  -4   7      227.78      222.79      2.84 o 
   1  -4   7       28.88       29.25      1.56 o 
   2  -4   7       29.53       29.61      1.55 o 
   3  -4   7       12.91       15.18      1.52 o 
   4  -4   7        3.44        1.19      1.71 o 
   5  -4   7       28.71       28.28      2.60 o 
   6  -4   7        0.16        0.84      1.46 o 
  -6  -3   7       20.64       25.89      1.12 o 
  -5  -3   7       32.01       37.81      1.33 o 
  -4  -3   7        5.19        7.08      0.88 o 
  -3  -3   7        0.25        0.12      0.47 o 
  -2  -3   7       25.25       23.94      1.19 o 
  -1  -3   7        1.61        2.37      0.70 o 
   0  -3   7      224.96      210.71      2.51 o 
   1  -3   7        7.49        6.85      0.81 o 
   2  -3   7      203.87      180.72      4.25 o 
   3  -3   7       56.52       55.68      2.54 o 
   4  -3   7        5.99        5.31      1.62 o 
   5  -3   7       21.86       22.57      2.37 o 
   6  -3   7        7.37        9.89      2.31 o 
  -7  -2   7        6.62        8.08      2.80 o 
  -6  -2   7        0.46        0.53      0.92 o 
  -5  -2   7        0.82        0.71      0.54 o 
  -4  -2   7        9.78       12.63      1.30 o 
  -3  -2   7       62.42       50.22      1.28 o 
  -2  -2   7        0.03       -0.38      0.42 o 
  -1  -2   7       48.92       51.35      1.69 o 
   0  -2   7      494.22      487.50      9.06 o 
   1  -2   7      518.05      523.08      6.01 o 
   2  -2   7      106.42      101.96      1.69 o 
   3  -2   7       76.04       74.45      2.17 o 
   4  -2   7       19.36       21.75      1.69 o 
   5  -2   7        6.37        5.68      1.61 o 
   6  -2   7        2.65        2.04      1.51 o 
  -7  -1   7        7.86       15.56      2.92 o 
  -6  -1   7       11.60       14.49      1.77 o 
  -5  -1   7        2.54        2.10      0.96 o 
  -4  -1   7       64.74       66.17      1.09 o 
  -3  -1   7        0.71        0.54      0.53 o 
  -2  -1   7      340.98      331.70      3.50 o 
  -1  -1   7      317.01      304.89      7.04 o 
   0  -1   7      266.74      280.05      3.20 o 
   1  -1   7      720.24      680.31      6.47 o 
   2  -1   7        1.94        1.59      1.02 o 
   3  -1   7        3.01        2.53      1.03 o 
   4  -1   7       16.15       23.68      1.90 o 
   5  -1   7        9.28        7.35      1.60 o 
   6  -1   7       16.55       18.01      2.05 o 
  -7   0   7        2.19        2.57      1.88 o 
  -6   0   7       33.51       31.36      2.35 o 
  -5   0   7       15.86       13.93      1.52 o 
  -4   0   7      488.39      477.40      7.01 o 
  -3   0   7       34.59       35.60      0.61 o 
  -2   0   7        0.01       -0.01      0.26 o 
  -1   0   7      123.49      112.42      1.35 o 
   0   0   7       72.61       73.82      1.21 o 
   1   0   7        2.86        2.20      0.61 o 
   2   0   7        0.13        0.54      1.66 o 
   3   0   7        0.20        0.28      1.13 o 
   4   0   7      117.27      137.69      4.48 o 
   5   0   7      109.65      112.62      4.52 o 
   6   0   7        0.07       -0.39      2.99 o 
  -7   1   7        0.11       -0.36      1.66 o 
  -6   1   7       44.95       47.73      3.10 o 
  -5   1   7      155.51      169.27      6.45 o 
  -4   1   7       83.04       82.05      3.18 o 
  -3   1   7      225.74      225.17      5.04 o 
  -2   1   7       90.83       83.09      1.12 o 
  -1   1   7       17.81       20.55      0.67 o 
   0   1   7      117.96      115.87      1.77 o 
   1   1   7        8.87        8.34      0.61 o 
   2   1   7      146.99      136.56      4.16 o 
   3   1   7       10.39       11.37      1.87 o 
   4   1   7      173.82      192.23      7.14 o 
   5   1   7       40.21       47.67      3.48 o 
   6   1   7       28.23       28.97      3.37 o 
  -7   2   7        0.02       -0.83      1.85 o 
  -6   2   7        1.47        1.33      1.81 o 
  -5   2   7        4.97       -0.16      1.39 o 
  -4   2   7      104.29      101.23      3.62 o 
  -3   2   7      144.04      152.63      4.11 o 
  -2   2   7      112.80      118.10      1.24 o 
  -1   2   7        1.43        1.17      0.53 o 
   0   2   7        2.53        2.19      0.97 o 
   1   2   7       21.81       22.85      0.76 o 
   2   2   7        0.28        0.57      0.54 o 
   3   2   7       29.72       25.60      0.72 o 
   4   2   7        3.94        3.73      0.61 o 
   5   2   7        0.73        0.64      1.84 o 
   6   2   7       27.14       27.55      3.42 o 
  -7   3   7        1.55        4.61      2.39 o 
  -6   3   7        5.24       -0.12      1.52 o 
  -5   3   7        1.38        0.12      1.38 o 
  -4   3   7      204.77      299.68      7.11 o 
  -3   3   7        1.87        0.65      2.03 o 
  -2   3   7      260.34      255.96      4.43 o 
  -1   3   7        0.06       -0.13      0.35 o 
   0   3   7        7.89        8.85      0.96 o 
   1   3   7        6.66        7.80      1.14 o 
   2   3   7        8.06        5.79      1.30 o 
   3   3   7       20.50       23.77      1.63 o 
   4   3   7       25.54       45.17      2.25 o 
   5   3   7        2.34        0.71      1.37 o 
   6   3   7       32.20       37.28      6.18 o 
  -6   4   7       19.23       19.89      2.96 o 
  -5   4   7        0.03       -0.21      2.53 o 
  -4   4   7       18.22       65.44      4.93 o 
  -3   4   7        3.72        3.06      0.31 o 
  -2   4   7       73.30       72.54      1.71 o 
  -1   4   7        0.38        0.28      1.10 o 
   0   4   7       20.68       22.23      1.98 o 
   1   4   7       79.54       73.26      3.17 o 
   2   4   7        5.90        4.36      1.89 o 
   3   4   7       19.93       19.99      1.72 o 
   4   4   7       22.36       71.73      4.84 o 
   5   4   7        4.77        2.16      2.02 o 
  -6   5   7        6.92        0.10      1.76 o 
  -5   5   7        4.06        0.37      1.79 o 
  -4   5   7        2.22        3.86      3.30 o 
  -3   5   7        0.10        0.18      0.40 o 
  -2   5   7       20.88       18.71      0.98 o 
  -1   5   7       95.75       90.70      2.51 o 
   0   5   7      126.05      130.72      2.89 o 
   1   5   7        4.64        4.87      1.14 o 
   2   5   7       53.45       56.58      2.58 o 
   3   5   7       40.09       40.95      2.24 o 
   4   5   7        0.32        2.11      2.21 o 
  -5   6   7        4.35        0.04      1.57 o 
  -4   6   7        2.54        3.54      2.22 o 
  -3   6   7       23.83       24.66      1.05 o 
  -2   6   7       18.00       15.69      1.04 o 
  -1   6   7       30.16       27.94      1.37 o 
   0   6   7       12.88       12.61      1.58 o 
   1   6   7       44.63       37.44      2.91 o 
   2   6   7       14.69       13.59      2.64 o 
   3   6   7       10.89        4.75      5.81 o 
  -4   7   7       17.05       19.89      3.34 o 
  -3   7   7        0.06        0.01      0.67 o 
  -2   7   7       31.50       31.47      1.46 o 
  -1   7   7        5.29        4.46      1.11 o 
   0   7   7        2.14        0.12      1.21 o 
   1   7   7       25.35       23.84      1.94 o 
   2   7   7        5.52        1.42      1.87 o 
  -1   8   7        4.25        1.94      1.58 o 
  -2  -7   8        2.28        0.97      1.14 o 
  -1  -7   8       14.35       13.57      2.49 o 
   0  -7   8       13.58       12.12      1.63 o 
   1  -7   8        9.15        8.23      2.07 o 
   2  -7   8       29.62       32.78      2.81 o 
   3  -7   8        4.58        6.27      3.03 o 
  -4  -6   8       51.63       51.24      2.23 o 
  -3  -6   8       15.10       11.36      4.08 o 
  -2  -6   8       24.74       26.27      1.76 o 
  -1  -6   8       15.34       14.22      1.51 o 
   0  -6   8       55.44       52.99      2.07 o 
   1  -6   8       36.45       39.41      1.60 o 
   2  -6   8        0.00        0.47      0.84 o 
   3  -6   8       17.01       22.15      3.37 o 
   4  -6   8       19.80       22.59      5.60 o 
  -5  -5   8       56.87       63.32      3.28 o 
  -4  -5   8       11.14        3.71      1.30 o 
  -3  -5   8       47.54       49.89      2.16 o 
  -2  -5   8      151.83      159.14      4.65 o 
  -1  -5   8       33.74       33.95      1.58 o 
   0  -5   8        3.31        5.14      0.97 o 
   1  -5   8       37.14       35.87      1.89 o 
   2  -5   8        5.61        1.24      2.72 o 
   3  -5   8       45.37       46.48      3.41 o 
   4  -5   8       33.46       39.70      3.63 o 
   5  -5   8       29.14       34.12      3.21 o 
  -5  -4   8        7.68       10.98      2.71 o 
  -4  -4   8       57.42       53.55      1.90 o 
  -3  -4   8        2.94        1.73      0.77 o 
  -2  -4   8        0.21        0.75      0.76 o 
  -1  -4   8       38.56       37.55      1.43 o 
   0  -4   8       13.41       12.89      1.12 o 
   1  -4   8       46.14       44.77      2.73 o 
   2  -4   8       88.65       85.30      3.15 o 
   3  -4   8       22.94       25.72      2.71 o 
   4  -4   8       52.15       58.62      3.08 o 
   5  -4   8        2.75        2.14      1.67 o 
  -6  -3   8       18.67       27.44      3.35 o 
  -5  -3   8       28.10       36.05      7.20 o 
  -4  -3   8        2.42        2.55      0.99 o 
  -3  -3   8       31.57       28.96      1.57 o 
  -2  -3   8        2.07        0.60      0.72 o 
  -1  -3   8      155.85      135.54      3.43 o 
   0  -3   8       52.17       53.89      1.47 o 
   1  -3   8      152.82      143.41      3.00 o 
   2  -3   8      116.77      114.43      1.98 o 
   3  -3   8       15.26       15.43      1.62 o 
   4  -3   8       18.13       23.15      1.94 o 
   5  -3   8        0.12       -0.29      1.23 o 
   6  -3   8        5.02        8.23      2.02 o 
  -6  -2   8       17.06       24.06      4.89 o 
  -5  -2   8       13.76       14.99      6.74 o 
  -4  -2   8        9.42        6.04      2.10 o 
  -3  -2   8        0.82        0.94      0.56 o 
  -2  -2   8       26.66       21.75      1.33 o 
  -1  -2   8       46.49       46.94      1.64 o 
   0  -2   8      127.07      131.38      2.82 o 
   1  -2   8       92.78       85.19      1.87 o 
   2  -2   8        9.93       10.97      1.28 o 
   3  -2   8       45.03       48.11      2.01 o 
   4  -2   8        0.41        1.43      1.52 o 
   5  -2   8       11.82       11.25      2.32 o 
   6  -2   8        0.04        0.85      1.82 o 
  -7  -1   8       20.56       29.53      3.64 o 
  -6  -1   8        9.14       14.28      3.07 o 
  -5  -1   8       52.49       56.36      1.72 o 
  -4  -1   8       11.94       13.23      1.73 o 
  -3  -1   8       15.38       14.79      0.91 o 
  -2  -1   8       30.30       32.56      0.92 o 
  -1  -1   8        3.65        2.60      0.62 o 
   0  -1   8      330.12      327.26      2.99 o 
   1  -1   8        0.18       -0.01      0.53 o 
   2  -1   8       83.91       78.85      2.10 o 
   3  -1   8       74.33       79.25      2.75 o 
   4  -1   8        8.37        8.77      1.53 o 
   5  -1   8       44.37       45.39      2.90 o 
   6  -1   8       34.65       44.78      3.27 o 
  -7   0   8        2.55        3.89      3.93 o 
  -6   0   8        2.53        3.09      1.48 o 
  -5   0   8       22.09       22.78      1.85 o 
  -4   0   8       13.65       12.88      6.30 o 
  -3   0   8        0.40        0.14      0.29 o 
  -2   0   8       34.95       41.04      0.74 o 
  -1   0   8       53.58       53.37      1.19 o 
   0   0   8       29.10       25.87      0.87 o 
   1   0   8      353.07      341.94      3.66 o 
   2   0   8       99.38       90.40      3.09 o 
   3   0   8       34.04       34.05      3.86 o 
   4   0   8        2.74        4.52      1.99 o 
   5   0   8        0.47       -0.12      1.61 o 
   6   0   8       25.05       23.68      3.42 o 
  -7   1   8        0.07       -1.42      2.06 o 
  -6   1   8        0.98        0.48      2.62 o 
  -5   1   8        0.71        0.17      1.44 o 
  -4   1   8      180.61      185.14      4.98 o 
  -3   1   8       94.53       99.03      4.52 o 
  -2   1   8      100.02       96.47      1.39 o 
  -1   1   8      377.68      362.91      3.85 o 
   0   1   8      138.22      133.87      2.32 o 
   1   1   8      154.67      150.52      2.55 o 
   2   1   8        1.35        1.78      1.31 o 
   3   1   8       47.66       46.72      2.78 o 
   4   1   8       24.19       33.20      2.87 o 
   5   1   8       32.84       34.67      3.34 o 
   6   1   8        1.31        0.41      2.05 o 
  -7   2   8        0.38        0.19      1.69 o 
  -6   2   8       15.81       13.24      2.66 o 
  -5   2   8       42.36       37.15      3.07 o 
  -4   2   8      268.08      259.95      8.09 o 
  -3   2   8      128.80      126.87      3.86 o 
  -2   2   8        9.95        9.67      0.51 o 
  -1   2   8       44.18       41.00      1.28 o 
   0   2   8        3.34        3.45      0.69 o 
   1   2   8        4.32        4.33      1.10 o 
   2   2   8       11.19       10.51      0.99 o 
   3   2   8        4.01        3.55      0.45 o 
   4   2   8        3.25       28.01      2.84 o 
   5   2   8       46.92       45.39      3.70 o 
  -6   3   8        6.00       -0.33      1.76 o 
  -5   3   8      100.18      108.95      4.41 o 
  -4   3   8        3.92        5.87      2.05 o 
  -3   3   8       14.33       18.64      2.11 o 
  -2   3   8       12.40       13.62      1.51 o 
  -1   3   8        2.41        2.74      0.67 o 
   0   3   8      166.84      175.86      2.42 o 
   1   3   8       48.28       50.54      1.34 o 
   2   3   8       24.41       23.66      1.11 o 
   3   3   8       66.27       67.84      2.80 o 
   4   3   8       13.74       31.56      2.62 o 
   5   3   8        1.14       -0.63      1.46 o 
  -6   4   8        5.05        0.29      1.85 o 
  -5   4   8        0.04        0.46      1.79 o 
  -4   4   8       33.58       53.12      3.37 o 
  -3   4   8       35.65       34.99      3.21 o 
  -2   4   8       17.16       16.19      1.24 o 
  -1   4   8        2.00        2.84      0.61 o 
   0   4   8       68.08       69.59      2.48 o 
   1   4   8       82.52       77.47      2.49 o 
   2   4   8        8.95        6.79      1.60 o 
   3   4   8        2.11        0.79      1.18 o 
   4   4   8        1.40        2.14      2.29 o 
  -5   5   8       26.54       31.17      3.41 o 
  -4   5   8       68.55       88.85      4.31 o 
  -3   5   8        0.38        0.79      1.67 o 
  -2   5   8       73.30       68.58      1.79 o 
  -1   5   8        0.01        0.23      0.73 o 
   0   5   8        0.84        1.29      1.04 o 
   1   5   8       14.48       18.23      1.77 o 
   2   5   8       16.34       18.11      1.72 o 
   3   5   8        3.81        2.63      2.53 o 
   4   5   8        7.54       22.47      8.24 o 
  -5   6   8        2.45       -0.80      3.65 o 
  -4   6   8       13.11       16.68      4.79 o 
  -3   6   8       11.42       12.27      4.23 o 
  -2   6   8       25.84       25.63      1.63 o 
  -1   6   8        1.63        1.09      1.34 o 
   0   6   8        0.36        0.92      1.13 o 
   1   6   8       16.44       15.47      1.93 o 
   2   6   8        3.45        2.78      2.12 o 
   3   6   8        1.72        0.04      1.55 o 
  -3   7   8        9.45       11.88      3.00 o 
  -2   7   8        9.44        4.51      3.57 o 
  -1   7   8        3.86        2.33      1.05 o 
   0   7   8       15.90       16.22     10.05 o 
   1   7   8        0.58        0.26      1.34 o 
   0  -7   9        0.16       -0.46      1.73 o 
   1  -7   9        1.36        1.18      1.22 o 
  -3  -6   9        6.71        2.90      2.65 o 
  -2  -6   9        3.00        0.19      0.90 o 
  -1  -6   9        2.18        1.41      1.16 o 
   0  -6   9       30.87       28.61      2.10 o 
   1  -6   9        1.34        1.30      1.44 o 
   2  -6   9        0.19       -1.39      2.28 o 
   3  -6   9        0.02        0.31      2.12 o 
  -4  -5   9       29.53       32.25      1.80 o 
  -3  -5   9       12.72       14.59      1.30 o 
  -2  -5   9        0.45        0.30      0.89 o 
  -1  -5   9       19.54       17.19      4.81 o 
   0  -5   9      103.70      107.17      3.00 o 
   1  -5   9        0.31        0.89      1.38 o 
   2  -5   9       46.18       45.13      4.39 o 
   3  -5   9       26.69       29.18      3.30 o 
   4  -5   9       28.75       33.44      3.16 o 
  -5  -4   9       29.88       45.59      4.03 o 
  -4  -4   9       41.95       43.90      2.29 o 
  -3  -4   9       18.71       19.74      1.58 o 
  -2  -4   9       36.67       32.11      1.31 o 
  -1  -4   9       15.97       14.31      1.08 o 
   0  -4   9       42.17       39.89      1.79 o 
   1  -4   9       50.13       50.02      2.05 o 
   2  -4   9        0.56        0.57      1.04 o 
   3  -4   9       62.88       47.30     29.14 o 
   4  -4   9        5.30        4.88      2.14 o 
   5  -4   9        7.25        5.54      3.28 o 
  -5  -3   9       69.53       72.57      4.27 o 
  -4  -3   9       46.33       41.74      4.15 o 
  -3  -3   9        4.29        4.07      0.87 o 
  -2  -3   9       52.90       57.18      2.02 o 
  -1  -3   9        7.20       11.62      3.41 o 
   0  -3   9       26.25       26.53      1.56 o 
   1  -3   9       77.12       76.22      2.07 o 
   2  -3   9       56.96       53.57      4.92 o 
   3  -3   9       58.77       54.89      2.84 o 
   4  -3   9      106.58      123.00      5.00 o 
   5  -3   9        0.51        0.14      1.59 o 
  -6  -2   9       21.09       27.82      3.48 o 
  -5  -2   9        0.35       -0.45      1.75 o 
  -4  -2   9       22.87       20.86      1.10 o 
  -3  -2   9        2.47        2.11      1.04 o 
  -2  -2   9        7.12        6.27      0.90 o 
  -1  -2   9       17.08       15.43      2.52 o 
   0  -2   9        0.09        0.37      0.69 o 
   1  -2   9       79.10       71.71      1.35 o 
   2  -2   9      165.54      164.80      3.36 o 
   3  -2   9        1.76        2.07      1.54 o 
   4  -2   9       46.16       57.82      2.57 o 
   5  -2   9        4.62        5.66      2.24 o 
  -6  -1   9        7.44       13.43      2.03 o 
  -5  -1   9       31.03       36.85      2.26 o 
  -4  -1   9        0.26        0.28      0.35 o 
  -3  -1   9       29.39       27.17      1.03 o 
  -2  -1   9       45.70       38.11      0.90 o 
  -1  -1   9       82.48       75.55      1.34 o 
   0  -1   9      361.20      363.59      3.89 o 
   1  -1   9       11.72       10.77      1.87 o 
   2  -1   9       32.74       36.95      2.10 o 
   3  -1   9        0.42       -0.07      0.88 o 
   4  -1   9       28.70       35.80      4.51 o 
   5  -1   9        7.24       10.19      2.41 o 
  -6   0   9        6.14       10.47      2.70 o 
  -5   0   9        6.94        4.28      2.26 o 
  -4   0   9        5.24        3.33      2.24 o 
  -3   0   9       59.27       55.48      1.33 o 
  -2   0   9      134.19      123.79      1.65 o 
  -1   0   9        1.55        1.74      0.57 o 
   0   0   9       47.26       44.64      1.14 o 
   1   0   9       65.59       63.28      1.37 o 
   2   0   9        6.72        9.64      2.53 o 
   3   0   9        0.38        0.28      1.39 o 
   4   0   9       21.32       26.45      2.92 o 
   5   0   9       35.56       32.27      3.58 o 
  -6   1   9        5.71        5.19      2.37 o 
  -5   1   9       32.30       35.55      2.98 o 
  -4   1   9        1.72        2.78      2.78 o 
  -3   1   9        3.80        3.27      0.30 o 
  -2   1   9       77.83       79.21      1.50 o 
  -1   1   9       45.11       45.60      1.10 o 
   0   1   9       63.26       67.37      1.53 o 
   1   1   9        0.08        0.31      0.76 o 
   2   1   9       10.66        7.72      0.58 o 
   3   1   9       74.84       80.46      3.63 o 
   4   1   9       28.43       36.30      3.19 o 
   5   1   9       17.62       19.92      5.13 o 
  -6   2   9        0.16       -0.46      2.93 o 
  -5   2   9       36.93       34.43      3.16 o 
  -4   2   9       16.19       23.49      2.53 o 
  -3   2   9        0.30        0.13      1.89 o 
  -2   2   9       29.38       30.68      0.96 o 
  -1   2   9       94.16       90.46      1.86 o 
   0   2   9        5.63        4.70      1.12 o 
   1   2   9      275.19      247.45      3.93 o 
   2   2   9        8.26        6.02      1.00 o 
   3   2   9        7.56        6.63      1.35 o 
   4   2   9       10.30       10.28      2.52 o 
   5   2   9        4.20        3.20      2.51 o 
  -6   3   9        1.41       -0.01      2.38 o 
  -5   3   9        9.68       12.46      4.38 o 
  -4   3   9       34.78       39.57      3.03 o 
  -3   3   9       28.50       34.16      2.66 o 
  -2   3   9        5.51        5.60      0.67 o 
  -1   3   9      114.17      109.25      2.46 o 
   0   3   9      158.38      166.53      3.17 o 
   1   3   9      139.41      124.61      2.45 o 
   2   3   9       23.80       27.32      1.83 o 
   3   3   9        0.42        0.50      0.59 o 
   4   3   9        1.23       -0.03      1.48 o 
  -5   4   9      101.59       95.39      6.99 o 
  -4   4   9       25.83       33.51      3.19 o 
  -3   4   9       26.12       32.71      2.82 o 
  -2   4   9        3.07        3.24      1.01 o 
  -1   4   9       47.84       49.27      1.64 o 
   0   4   9       43.57       42.42      1.44 o 
   1   4   9        0.02        0.12      0.74 o 
   2   4   9       33.44       30.21      1.39 o 
   3   4   9       13.94       10.28      3.49 o 
   4   4   9        4.18        2.01      2.07 o 
  -5   5   9       35.06       36.28      3.87 o 
  -4   5   9        0.29        2.46      2.24 o 
  -3   5   9        2.80        1.47      1.87 o 
  -2   5   9        4.50        3.23      1.58 o 
  -1   5   9        0.97        0.28      0.62 o 
   0   5   9       31.04       29.98      1.45 o 
   1   5   9       49.07       48.94      4.29 o 
   2   5   9        1.10        0.48      1.11 o 
   3   5   9       17.16       10.74      7.31 o 
  -4   6   9       25.33       25.35      3.63 o 
  -3   6   9        1.21        1.81      2.12 o 
  -2   6   9       18.26       15.45      5.77 o 
  -1   6   9        9.76        5.84      2.58 o 
   0   6   9        0.52        1.20      1.05 o 
   1   6   9        4.52        1.92      2.05 o 
  -1  -6  10        9.00        3.17      2.57 o 
   0  -6  10        2.11        2.42      1.33 o 
   1  -6  10        0.03       -2.10      2.35 o 
  -3  -5  10       14.04       17.32      1.42 o 
  -2  -5  10       16.06       18.05      1.40 o 
  -1  -5  10       25.61       31.46      3.05 o 
   0  -5  10        6.64        5.07      3.68 o 
   1  -5  10        0.01        0.37      2.78 o 
   2  -5  10        8.69       11.28      4.64 o 
   3  -5  10        5.04        7.40      2.87 o 
  -4  -4  10       17.81       15.33      4.02 o 
  -3  -4  10        4.13        3.59      1.20 o 
  -2  -4  10        3.96        3.91      1.28 o 
  -1  -4  10        0.01        0.27      0.85 o 
   0  -4  10        0.74        0.10      1.13 o 
   1  -4  10       33.47       28.82      1.44 o 
   2  -4  10       25.26       21.89      2.87 o 
   3  -4  10       22.45       19.07      2.61 o 
   4  -4  10       17.36       18.13      2.35 o 
  -5  -3  10       24.06       32.97      3.57 o 
  -4  -3  10        4.99        7.12      2.39 o 
  -3  -3  10        0.23        0.68      0.95 o 
  -2  -3  10        2.64        1.44      1.22 o 
  -1  -3  10       14.77       12.84      8.88 o 
   0  -3  10      181.71      179.49      3.13 o 
   1  -3  10        6.14        4.96      1.25 o 
   2  -3  10       58.37       54.49      2.37 o 
   3  -3  10      122.44      132.25      7.07 o 
   4  -3  10        0.41        1.18      1.53 o 
  -5  -2  10       77.48       85.17      4.54 o 
  -4  -2  10       67.79       53.42     14.52 o 
  -3  -2  10       10.62       14.27      1.14 o 
  -2  -2  10       42.21       35.43      1.44 o 
  -1  -2  10        2.63        1.77      1.00 o 
   0  -2  10       35.38       34.17      1.15 o 
   1  -2  10       76.11       72.62      3.63 o 
   2  -2  10        0.01        0.48      1.72 o 
   3  -2  10       46.07       45.22      2.37 o 
   4  -2  10       10.71        9.46      2.32 o 
  -5  -1  10       43.04       48.47      3.09 o 
  -4  -1  10       52.43       56.43      2.37 o 
  -3  -1  10       24.70       26.46      1.25 o 
  -2  -1  10       44.68       38.00      0.99 o 
  -1  -1  10       27.63       28.94      0.88 o 
   0  -1  10       19.03       24.16      1.55 o 
   1  -1  10       12.47       15.56      1.38 o 
   2  -1  10       80.74       81.91      2.52 o 
   3  -1  10       17.76       15.48      2.86 o 
   4  -1  10       70.39       83.55      3.15 o 
   5  -1  10        0.06        1.14      2.43 o 
  -6   0  10        8.26        9.75      2.86 o 
  -5   0  10        0.83        2.58      2.10 o 
  -4   0  10       38.21       39.52      2.90 o 
  -3   0  10       20.23       18.45      1.17 o 
  -2   0  10        2.58        0.69      0.51 o 
  -1   0  10       63.45       59.51      1.53 o 
   0   0  10       49.88       45.56      1.46 o 
   1   0  10        2.03        0.86      0.60 o 
   2   0  10       44.04       43.33      2.96 o 
   3   0  10        0.16       -0.40      1.10 o 
   4   0  10       56.56       60.10      5.43 o 
  -6   1  10        0.12       -1.13      2.10 o 
  -5   1  10        3.73        4.89      3.69 o 
  -4   1  10       15.21       16.63      2.41 o 
  -3   1  10       28.74       27.55      1.69 o 
  -2   1  10      142.91      134.09      2.01 o 
  -1   1  10        2.16        1.55      0.62 o 
   0   1  10      233.69      234.10      2.89 o 
   1   1  10        0.03        0.28      0.51 o 
   2   1  10        1.61        0.46      0.81 o 
   3   1  10        0.18       -0.12      2.31 o 
   4   1  10        6.45        8.89      2.64 o 
  -5   2  10       11.91       16.51      2.84 o 
  -4   2  10        6.47       25.97      4.29 o 
  -3   2  10       10.00       10.94      2.10 o 
  -2   2  10       50.02       47.58      1.12 o 
  -1   2  10        1.37        0.78      0.60 o 
   0   2  10      120.04      116.45      2.32 o 
   1   2  10       28.96       26.93      2.70 o 
   2   2  10        6.29        5.45      1.46 o 
   3   2  10       11.78       11.12      2.42 o 
   4   2  10        1.35        1.32      3.41 o 
  -5   3  10        3.54        1.64      2.16 o 
  -4   3  10        0.01        4.18      3.48 o 
  -3   3  10        2.72        3.89      1.89 o 
  -2   3  10        7.45        6.68      2.69 o 
  -1   3  10        0.35        1.19      1.01 o 
   0   3  10       95.98       92.14      2.99 o 
   1   3  10       44.06       42.88      2.18 o 
   2   3  10       14.58        0.19      2.34 o 
   3   3  10       12.63        0.17      2.53 o 
  -4   4  10        3.29        1.75      3.41 o 
  -3   4  10        0.71        4.31      2.10 o 
  -2   4  10       16.80       17.63      1.94 o 
  -1   4  10       59.78       56.93      2.60 o 
   0   4  10        2.37        0.83      1.08 o 
   1   4  10      131.67      116.06      3.62 o 
   2   4  10       10.60        2.89      2.75 o 
   3   4  10        0.34        0.14      1.63 o 
  -4   5  10        5.64        5.53      4.29 o 
  -3   5  10       12.83       12.83      2.73 o 
  -2   5  10        4.57        5.59      2.14 o 
  -1   5  10       20.80       14.65      1.78 o 
   0   5  10      101.99      100.44      2.19 o 
   1   5  10       26.88       23.01      1.60 o 
   2   5  10        2.12        1.95      2.10 o 
  -1   6  10        0.01       -0.57      1.71 o 
  -1  -5  11        0.27        0.50      1.12 o 
   0  -5  11       30.18       30.42      2.38 o 
   1  -5  11        7.81        8.92      2.77 o 
  -3  -4  11        1.15        0.66      1.16 o 
  -2  -4  11       23.81       26.49      1.83 o 
  -1  -4  11        4.47        1.02      1.28 o 
   0  -4  11       18.07       20.07      1.93 o 
   1  -4  11        0.54       -0.12      2.40 o 
   2  -4  11       20.28       17.58      4.75 o 
  -4  -3  11       12.01        5.11      3.98 o 
  -3  -3  11       23.21       28.09      2.57 o 
  -2  -3  11        0.01       -0.06      0.88 o 
  -1  -3  11        0.32        0.54      1.05 o 
   0  -3  11        0.33        0.26      0.86 o 
   1  -3  11        4.92        3.41      3.24 o 
   2  -3  11       39.52       38.39      2.32 o 
   3  -3  11        0.01        0.71      1.69 o 
  -4  -2  11        0.65        1.14      1.90 o 
  -3  -2  11        5.50        7.05      1.20 o 
  -2  -2  11       10.66       11.12      1.79 o 
  -1  -2  11        3.81        4.51      0.84 o 
   0  -2  11       13.06       12.03      1.38 o 
   1  -2  11       10.83        6.24      6.73 o 
   2  -2  11       29.08       30.35      2.07 o 
   3  -2  11       36.80       35.60      2.41 o 
  -5  -1  11       11.43       13.41      3.05 o 
  -4  -1  11       12.36        9.78      1.78 o 
  -3  -1  11       15.10       15.74      1.23 o 
  -2  -1  11       15.84       18.11      0.85 o 
  -1  -1  11        2.28        1.39      0.98 o 
   0  -1  11      100.49       98.59      4.52 o 
   1  -1  11       37.10       39.34      2.87 o 
   2  -1  11        0.15        2.38      2.52 o 
   3  -1  11       54.57       61.42      3.96 o 
   4  -1  11        2.14        2.16      3.71 o 
  -5   0  11       92.33      106.62      4.92 o 
  -4   0  11       43.10       58.62      3.56 o 
  -3   0  11        6.97       10.69      3.35 o 
  -2   0  11      102.73       94.48      2.73 o 
  -1   0  11       46.26       45.35      1.51 o 
   0   0  11        0.99        0.08      0.64 o 
   1   0  11       22.19       21.35      1.82 o 
   2   0  11        0.09        0.28      1.02 o 
   3   0  11       28.46       31.20      2.65 o 
   4   0  11        8.96        4.29      4.15 o 
  -5   1  11       17.37       17.78      3.00 o 
  -4   1  11       52.02       53.37      5.14 o 
  -3   1  11       26.91       26.14      2.49 o 
  -2   1  11       11.47        8.54      0.88 o 
  -1   1  11       13.11       13.60      0.85 o 
   0   1  11       33.67       37.04      1.45 o 
   1   1  11        1.58        1.17      0.87 o 
   2   1  11       50.61       53.12      2.66 o 
   3   1  11        0.76        0.58      1.79 o 
  -4   2  11        5.02        9.19      2.41 o 
  -3   2  11       11.71       13.24      2.29 o 
  -2   2  11        0.32        0.10      0.42 o 
  -1   2  11       29.57       32.28      1.23 o 
   0   2  11       28.97       26.99      1.26 o 
   1   2  11        2.80        1.21      1.22 o 
   2   2  11       65.93       60.19      3.45 o 
   3   2  11       18.58       20.91      2.94 o 
  -4   3  11        3.48        5.06      2.33 o 
  -3   3  11        0.46       -0.91      2.73 o 
  -2   3  11       36.02       34.83      2.69 o 
  -1   3  11        2.72        0.59      0.77 o 
   0   3  11      101.71       93.68      3.25 o 
   1   3  11        0.44        0.88      1.11 o 
   2   3  11        1.12        0.17      1.48 o 
  -3   4  11        1.28       -0.33      2.74 o 
  -2   4  11       14.51       18.17      2.59 o 
  -1   4  11        1.28        0.90      2.47 o 
   0   4  11      145.45      146.03      3.60 o 
   1   4  11        0.75       -0.07      0.76 o 
  -1   5  11        8.41        5.95      3.46 o 
  -2  -3  12       34.50       39.62      2.28 o 
  -1  -3  12        0.29        0.92      0.85 o 
   0  -3  12       25.63       23.46      1.58 o 
   1  -3  12       11.32        9.27      6.49 o 
  -2  -2  12       18.29       24.22      1.73 o 
  -1  -2  12       23.41       21.64      1.53 o 
   0  -2  12        3.91        3.80      3.94 o 
   1  -2  12        2.08        0.83      1.17 o 
   2  -2  12       13.19        7.47      6.16 o 
  -3  -1  12       20.91       -0.77      1.70 o 
  -2  -1  12        1.90        1.41      1.46 o 
  -1  -1  12        1.19        0.03      0.62 o 
   0  -1  12        6.27        2.84      2.71 o 
   1  -1  12        1.75        2.32      3.04 o 
   2  -1  12        6.28        2.53      2.63 o 
  -4   0  12        2.26        2.35      2.11 o 
  -3   0  12       29.48       33.05      2.87 o 
  -2   0  12        0.01        0.11      0.58 o 
  -1   0  12        0.30        0.53      0.80 o 
   0   0  12       43.46       46.68      1.40 o 
   1   0  12        1.05       -0.02      1.76 o 
   2   0  12        8.31        3.43      4.72 o 
  -3   1  12       14.75       15.11      2.41 o 
  -2   1  12       18.95       20.49      3.56 o 
  -1   1  12       11.44       10.92      1.94 o 
   0   1  12       17.16       13.76      1.01 o 
   1   1  12       24.55       23.22      1.73 o 
   2   1  12        4.13        3.80      3.13 o 
  -3   2  12        4.22        2.23      3.09 o 
  -2   2  12       24.80       25.38      2.50 o 
  -1   2  12       15.37       16.64      1.58 o 
   0   2  12        2.98        1.45      1.37 o 
   1   2  12       31.92       31.80      4.47 o 
  -2   3  12        3.41        0.47      1.56 o 
  -1   3  12        4.62        3.17      0.80 o 
   0   3  12        3.11        2.22      1.06 o 
  -1   0  13       27.27       26.78      1.58 o 
   0   0  13        0.44        0.28      2.10 o 
                                                 
